# Supplementary material for: Putative novel cps loci in a large global collection of pneumococci
Source: Microb Genom. 2019 Jun 11;5(7):e000274. doi: 10.1099/mgen.0.000274 (PMC6700660; doi:10.1099/mgen.0.000274)
Supplement: Supplementary File 2 [file mgen-5-274-s002.xlsx]

## Sheet: Study dataset
Table S1: Study dataset
Public Name	Lane Id	Total Length	seroBA	Pheno Serotype	In Silico St	GPSC	Vaccine Status	Vaccine Period	Supraregion	Country	Region	City	Col Year	Gender	Age Year	Source	Carriage/disease
EMORY728	10060_1#1	2066753	6E(6A)	06A/B/C	6348	105	PCV13	Intro-PCV7	South America	Peru	San Marcos		2009	M	2	Nasopharyngeal swab	Carriage
EMORY810	10060_1#10	2122595	6E(6B)	06A/B/C	5628	23	PCV7	Intro-PCV7	South America	Peru	San Marcos		2009	F	1	Nasopharyngeal swab	Carriage
EMORY884	10060_1#11	2089651	6C	06A/B/C	1292	89	NVT	Intro-PCV7	South America	Peru	San Marcos		2009	F	1	Nasopharyngeal swab	Carriage
EMORY1203	10060_1#14	2124226	6E(6B)	06B	5628	23	PCV7	Intro-PCV7	South America	Peru	San Marcos		2009	M	1	Nasopharyngeal swab	Carriage
EMORY1274	10060_1#15	2045034	6C	06C	1292	89	NVT	Intro-PCV7	South America	Peru	San Marcos		2009	F	1	Nasopharyngeal swab	Carriage
EMORY1324	10060_1#16	2103654	6E(6A)	06A	9482	23	PCV13	Intro-PCV7	South America	Peru	San Marcos		2009	M	2	Nasopharyngeal swab	Carriage
EMORY1394	10060_1#17	2153652	6E(6B)	06B	788	23	PCV7	Intro-PCV7	South America	Peru	San Marcos		2009	F	0	Nasopharyngeal swab	Carriage
EMORY814	10060_1#18	2170238	6E(6B)	06A/B/C	90	23	PCV7	Intro-PCV7	South America	Peru	San Marcos		2009	F	2	Nasopharyngeal swab	Carriage
EMORY885	10060_1#19	2164522	6E(6B)	06A/B/C	9463	189	PCV7	Intro-PCV7	South America	Peru	San Marcos		2009	F	2	Nasopharyngeal swab	Carriage
EMORY808	10060_1#2	2050252	6C	06A/B/C	1292	89	NVT	Intro-PCV7	South America	Peru	San Marcos		2009	M	1	Nasopharyngeal swab	Carriage
EMORY1029	10060_1#20	2050166	6C	06C	8003	13	NVT	Intro-PCV7	South America	Peru	San Marcos		2009	M	0	Nasopharyngeal swab	Carriage
EMORY1114	10060_1#21	2042707	6C	06C	1292	89	NVT	Intro-PCV7	South America	Peru	San Marcos		2009	M	2	Nasopharyngeal swab	Carriage
EMORY1208	10060_1#22	2137496	6E(6B)	06B	5628	23	PCV7	Intro-PCV7	South America	Peru	San Marcos		2009	F	2	Nasopharyngeal swab	Carriage
EMORY1276	10060_1#23	2035913	6C	06C	1292	89	NVT	Intro-PCV7	South America	Peru	San Marcos		2009	M	1	Nasopharyngeal swab	Carriage
EMORY1325	10060_1#24	2106870	6E(6A)	06A	9482	23	PCV13	Intro-PCV7	South America	Peru	San Marcos		2009	M	2	Nasopharyngeal swab	Carriage
EMORY1403	10060_1#25	2072521	6E(6B)	06A	9463	189	PCV7	Intro-PCV7	South America	Peru	San Marcos		2009	M	1	Nasopharyngeal swab	Carriage
EMORY817	10060_1#26	2038363	6E(6B)	06A/B/C	5625	105	PCV7	Intro-PCV7	South America	Peru	San Marcos		2009	F	1	Nasopharyngeal swab	Carriage
EMORY889	10060_1#27	2066571	6E(6A)	06A/B/C	6348	105	PCV13	Intro-PCV7	South America	Peru	San Marcos		2009	M	1	Nasopharyngeal swab	Carriage
EMORY1034	10060_1#28	2131016	6B	06B	1092	76	PCV7	Intro-PCV7	South America	Peru	San Marcos		2009	M	2	Nasopharyngeal swab	Carriage
EMORY1119	10060_1#29	2063386	6E(6A)	06A	6348	105	PCV13	Intro-PCV7	South America	Peru	San Marcos		2009	F	2	Nasopharyngeal swab	Carriage
EMORY870	10060_1#3	2037132	6C	06A/B/C	5611	13	NVT	Intro-PCV7	South America	Peru	San Marcos		2009	F	2	Nasopharyngeal swab	Carriage
EMORY1219	10060_1#30	2130479	6E(6B)	06B	7415	23	PCV7	Intro-PCV7	South America	Peru	San Marcos		2009	F	2	Nasopharyngeal swab	Carriage
EMORY1279	10060_1#31	2077533	6E(6A)	06A	9551	189	PCV13	Intro-PCV7	South America	Peru	San Marcos		2009	F	0	Nasopharyngeal swab	Carriage
EMORY1327	10060_1#32	2100091	6E(6B)	06B	9924	23	PCV7	Intro-PCV7	South America	Peru	San Marcos		2009	M	1	Nasopharyngeal swab	Carriage
EMORY1404	10060_1#33	2059036	6E(6B)	06A	9463	189	PCV7	Intro-PCV7	South America	Peru	San Marcos		2009	F	2	Nasopharyngeal swab	Carriage
EMORY894	10060_1#35	2132954	6E(6B)	06A/B/C	7415	23	PCV7	Intro-PCV7	South America	Peru	San Marcos		2009	M	2	Nasopharyngeal swab	Carriage
EMORY1035	10060_1#36	2035762	6C	06C	5470	13	NVT	Intro-PCV7	South America	Peru	San Marcos		2009	F	2	Nasopharyngeal swab	Carriage
EMORY1132	10060_1#37	2081059	6E(6A)	06A	9551	189	PCV13	Intro-PCV7	South America	Peru	San Marcos		2009	F	0	Nasopharyngeal swab	Carriage
EMORY1239	10060_1#38	2121618	6E(6B)	06B	1121	23	PCV7	Intro-PCV7	South America	Peru	San Marcos		2009	M	1	Nasopharyngeal swab	Carriage
EMORY1281	10060_1#39	2057720	6E(6A)	06A	6348	105	PCV13	Intro-PCV7	South America	Peru	San Marcos		2009	M	2	Nasopharyngeal swab	Carriage
EMORY1024	10060_1#4	2095052	6E(6B)	06B	5628	23	PCV7	Intro-PCV7	South America	Peru	San Marcos		2009	F	1	Nasopharyngeal swab	Carriage
EMORY1417	10060_1#41	2095029	6E(6B)	06B	5625	105	PCV7	Intro-PCV7	South America	Peru	San Marcos		2009	F	0	Nasopharyngeal swab	Carriage
EMORY835	10060_1#42	2141687	6E(6B)	06A/B/C	5628	23	PCV7	Intro-PCV7	South America	Peru	San Marcos		2009	M	0	Nasopharyngeal swab	Carriage
EMORY931	10060_1#43	2109804	6E(6B)	06A/B/C	9916	189	PCV7	Intro-PCV7	South America	Peru	San Marcos		2009	F	1	Nasopharyngeal swab	Carriage
EMORY1037	10060_1#44	2176734	6E(6B)	06B	90	23	PCV7	Intro-PCV7	South America	Peru	San Marcos		2009	F	2	Nasopharyngeal swab	Carriage
EMORY1161	10060_1#45	2069458	6E(6A)	06A	6348	105	PCV13	Intro-PCV7	South America	Peru	San Marcos		2009	M	2	Nasopharyngeal swab	Carriage
EMORY1243	10060_1#46	2047676	6C	06C	1292	89	NVT	Intro-PCV7	South America	Peru	San Marcos		2009	M	0	Nasopharyngeal swab	Carriage
EMORY1288	10060_1#47	2052699	15B/15C	06A	3669	131	NVT	Intro-PCV7	South America	Peru	San Marcos		2009	M	1	Nasopharyngeal swab	Carriage
EMORY1332	10060_1#48	2173398	6E(6B)	06B	90	23	PCV7	Intro-PCV7	South America	Peru	San Marcos		2009	F	2	Nasopharyngeal swab	Carriage
EMORY1423	10060_1#49	2005844	6E(6A)	06A	9520	105	PCV13	Intro-PCV7	South America	Peru	San Marcos		2009	F	0	Nasopharyngeal swab	Carriage
EMORY1108	10060_1#5	2075890	6E(6B)	06B	5625	105	PCV7	Intro-PCV7	South America	Peru	San Marcos		2009	M	2	Nasopharyngeal swab	Carriage
EMORY846	10060_1#50	2044946	6C	06A/B/C	1292	89	NVT	Intro-PCV7	South America	Peru	San Marcos		2009	F	0	Nasopharyngeal swab	Carriage
EMORY958	10060_1#51	2051026	6C	06A/B/C	1292	89	NVT	Intro-PCV7	South America	Peru	San Marcos		2009	M	0	Nasopharyngeal swab	Carriage
EMORY1047	10060_1#52	2145427	6E(6B)	06B	9908	23	PCV7	Intro-PCV7	South America	Peru	San Marcos		2009	M	0	Nasopharyngeal swab	Carriage
EMORY1173	10060_1#53	2042858	6C	06C	1292	89	NVT	Intro-PCV7	South America	Peru	San Marcos		2009	M	1	Nasopharyngeal swab	Carriage
EMORY1245	10060_1#54	2126278	6E(6B)	06B	10646	189	PCV7	Intro-PCV7	South America	Peru	San Marcos		2009	F	2	Nasopharyngeal swab	Carriage
EMORY1299	10060_1#55	2046117	6C	06C	8003	13	NVT	Intro-PCV7	South America	Peru	San Marcos		2009	F	0	Nasopharyngeal swab	Carriage
EMORY1338	10060_1#56	2040303	6C	06C	1292	89	NVT	Intro-PCV7	South America	Peru	San Marcos		2009	F	0	Nasopharyngeal swab	Carriage
EMORY1429	10060_1#57	2040045	6C	06C	1292	89	NVT	Intro-PCV7	South America	Peru	San Marcos		2009	M	2	Nasopharyngeal swab	Carriage
EMORY850	10060_1#58	2131287	6E(6B)	06A/B/C	1121	23	PCV7	Intro-PCV7	South America	Peru	San Marcos		2009	M	1	Nasopharyngeal swab	Carriage
EMORY1004	10060_1#59	2063947	6E(6A)	06A	6348	105	PCV13	Intro-PCV7	South America	Peru	San Marcos		2009	M	0	Nasopharyngeal swab	Carriage
EMORY1200	10060_1#6	2069129	6E(6A)	06A	6348	105	PCV13	Intro-PCV7	South America	Peru	San Marcos		2009	F	0	Nasopharyngeal swab	Carriage
EMORY1051	10060_1#60	2121219	6E(6B)	06B	7415	23	PCV7	Intro-PCV7	South America	Peru	San Marcos		2009	F	0	Nasopharyngeal swab	Carriage
EMORY1179	10060_1#61	2094487	6C	06C	9919	13	NVT	Intro-PCV7	South America	Peru	San Marcos		2009	M	2	Nasopharyngeal swab	Carriage
EMORY1301	10060_1#63	2136390	6E(6B)	06B	9908	23	PCV7	Intro-PCV7	South America	Peru	San Marcos		2009	M	0	Nasopharyngeal swab	Carriage
EMORY1343	10060_1#64	2108253	6E(6B)	06B	9916	189	PCV7	Intro-PCV7	South America	Peru	San Marcos		2009	F	1	Nasopharyngeal swab	Carriage
EMORY1433	10060_1#65	2046147	6C	06C	8003	13	NVT	Intro-PCV7	South America	Peru	San Marcos		2009	F	2	Nasopharyngeal swab	Carriage
EMORY857	10060_1#66	2049543	6E(6B)	06A/B/C	5449	105	PCV7	Intro-PCV7	South America	Peru	San Marcos		2009	F	1	Nasopharyngeal swab	Carriage
EMORY1006	10060_1#67	2140887	6E(6A)	06A	9463	189	PCV13	Intro-PCV7	South America	Peru	San Marcos		2009	M	1	Nasopharyngeal swab	Carriage
EMORY1072	10060_1#68	2115537	6E(6B)	06B	9481	23	PCV7	Intro-PCV7	South America	Peru	San Marcos		2009	F	1	Nasopharyngeal swab	Carriage
EMORY1191	10060_1#69	2041937	6C	06C	1292	89	NVT	Intro-PCV7	South America	Peru	San Marcos		2009	M	1	Nasopharyngeal swab	Carriage
EMORY1272	10060_1#7	2113782	6E(6B)	06B	7415	23	PCV7	Intro-PCV7	South America	Peru	San Marcos		2009	M	2	Nasopharyngeal swab	Carriage
EMORY1266	10060_1#70	2038723	6C	06C	5611	13	NVT	Intro-PCV7	South America	Peru	San Marcos		2009	F	2	Nasopharyngeal swab	Carriage
EMORY1313	10060_1#71	2075514	6C	06C	8003	13	NVT	Intro-PCV7	South America	Peru	San Marcos		2009	M	1	Nasopharyngeal swab	Carriage
EMORY1363	10060_1#72	2048448	6C	06C	1292	89	NVT	Intro-PCV7	South America	Peru	San Marcos		2009	F	0	Nasopharyngeal swab	Carriage
EMORY1438	10060_1#73	2125190	6C	06C	5611	13	NVT	Intro-PCV7	South America	Peru	San Marcos		2009	M	0	Nasopharyngeal swab	Carriage
EMORY858	10060_1#74	2122126	6E(6B)	06A/B/C	90	23	PCV7	Intro-PCV7	South America	Peru	San Marcos		2009	M	2	Nasopharyngeal swab	Carriage
EMORY1012	10060_1#75	2083990	6E(6B)	06B	5625	105	PCV7	Intro-PCV7	South America	Peru	San Marcos		2009	F	0	Nasopharyngeal swab	Carriage
EMORY1093	10060_1#76	2067340	6E(6B)	06A	9463	189	PCV7	Intro-PCV7	South America	Peru	San Marcos		2009	F	2	Nasopharyngeal swab	Carriage
EMORY1194	10060_1#77	2050530	6C	06C	1292	89	NVT	Intro-PCV7	South America	Peru	San Marcos		2009	F	0	Nasopharyngeal swab	Carriage
EMORY1314	10060_1#79	2097902	6E(6B)	06C	5628	23	PCV7	Intro-PCV7	South America	Peru	San Marcos		2009	F	1	Nasopharyngeal swab	Carriage
EMORY1323	10060_1#8	2064924	6E(6B)	06B	1662	115	PCV7	Intro-PCV7	South America	Peru	San Marcos		2009	M	2	Nasopharyngeal swab	Carriage
EMORY1370	10060_1#80	2111776	6E(6B)	06B	7415	23	PCV7	Intro-PCV7	South America	Peru	San Marcos		2009	F	2	Nasopharyngeal swab	Carriage
EMORY1449	10060_1#81	2043023	6C	06C	1292	89	NVT	Intro-PCV7	South America	Peru	San Marcos		2009	M	2	Nasopharyngeal swab	Carriage
EMORY859	10060_1#82	2048228	6E(6B)	06A/B/C	5449	105	PCV7	Intro-PCV7	South America	Peru	San Marcos		2009	F	0	Nasopharyngeal swab	Carriage
EMORY1016	10060_1#83	2044920	6C	06C	1292	89	NVT	Intro-PCV7	South America	Peru	San Marcos		2009	F	2	Nasopharyngeal swab	Carriage
EMORY1198	10060_1#85	2124998	6C	06C	5611	13	NVT	Intro-PCV7	South America	Peru	San Marcos		2009	M	0	Nasopharyngeal swab	Carriage
EMORY1269	10060_1#86	2090472	6E(6B)	06B	5628	23	PCV7	Intro-PCV7	South America	Peru	San Marcos		2009	M	1	Nasopharyngeal swab	Carriage
EMORY1315	10060_1#87	2043606	6C	06C	8003	13	NVT	Intro-PCV7	South America	Peru	San Marcos		2009	F	0	Nasopharyngeal swab	Carriage
EMORY1450	10060_1#89	2128947	6E(6B)	06B	5628	23	PCV7	Intro-PCV7	South America	Peru	San Marcos		2009	M	2	Nasopharyngeal swab	Carriage
EMORY1382	10060_1#9	2035529	6C	06C	9555	13	NVT	Intro-PCV7	South America	Peru	San Marcos		2009	M	1	Nasopharyngeal swab	Carriage
EMORY863	10060_1#90	2048549	6C	06A/B/C	1292	89	NVT	Intro-PCV7	South America	Peru	San Marcos		2009	F	2	Nasopharyngeal swab	Carriage
EMORY1023	10060_1#91	2093042	6C	06C	9919	13	NVT	Intro-PCV7	South America	Peru	San Marcos		2009	M	2	Nasopharyngeal swab	Carriage
PI0103	10395_5#10	2148889	14	14	915	108	PCV7	pre-PCV	West Africa	Senegal		Dakar	2010	F		CSF	Invasive
PI0084	10395_5#11	2085453	1	1	303	2	PCV10	pre-PCV	West Africa	Ivory Coast		Abidjan	2010			CSF	Invasive
PI0079	10395_5#12	2116643	5	5	3404	8	PCV10	Post-PCV7	West Africa	The Gambia			2010	M	2	Venous Blood	Invasive
PI0052	10395_5#13	2154414	23F	23F	802	20	PCV7	pre-PCV	West Africa	Togo		Lome	2010	F	2	CSF	Invasive
PI0109	10395_5#14	2118057	5	06A	3404	8	PCV10	pre-PCV	West Africa	Senegal		Dakar	2011	F		CSF	Invasive
PI0051	10395_5#15	2109228	19F	19F	4194	84	PCV7	pre-PCV	West Africa	Togo		Lome	2010			CSF	Invasive
PI00175	10395_5#16	2147680	14	14	2447	9	PCV7	pre-PCV	West Africa	Senegal		Dakar	2011		2	CSF	Invasive
PI0102	10395_5#18	2207236	6E(6B)	06A	6851	407	PCV7	pre-PCV	West Africa	Senegal		Dakar	2010	F		CSF	Invasive
PI0100	10395_5#20	2065378	23B	23F	9931	78	NVT	pre-PCV	West Africa	Togo		Lome	2011	M	4	CSF	Invasive
PI0176	10395_5#21	2208280	6A	No data	3324	47	PCV13	Unknown	West Africa	West Africa						Unknown	Unknown
PI0105	10395_5#23	2127111	24	18C	2818	150	NVT	pre-PCV	West Africa	Senegal		Dakar	2010	F		CSF	Invasive
PI0083	10395_5#24	2172083	6E(6B)	06B	6850	442	PCV7	pre-PCV	West Africa	Ivory Coast		Abidjan	2010			CSF	Invasive
PI0104	10395_5#26	2235152	23F	5	2174	94	PCV7	pre-PCV	West Africa	Senegal		Dakar	2010	M		CSF	Invasive
PI0055	10395_5#27	2080627	6E(6B)	06A	6848	442	PCV7	pre-PCV	West Africa	Ghana		Kumasi	2010			CSF	Invasive
PI0063	10395_5#28	2123256	12F	12F	2211	26	NVT	pre-PCV	West Africa	Niger		Niamey	2010	M		CSF	Invasive
PI0062	10395_5#29	2219322	23F	23F	6857	94	PCV7	pre-PCV	West Africa	Niger		Niamey	2010	M	2	CSF	Invasive
PI0088	10395_5#3	2146733	5	5	289	8	PCV10	Post-PCV7	West Africa	The Gambia			2010	M	1	Pleural fluid	Invasive
PI0093	10395_5#30	2036057	1	1	3081	2	PCV10	Post-PCV7	West Africa	The Gambia			2010	M	1	Lung Aspirate	Non-invasive
PI0080	10395_5#31	2081011	19F	11A	4194	84	PCV7	Post-PCV7	West Africa	The Gambia			2010	F	1	Venous Blood	Invasive
PI0101	10395_5#32	2107483	19F	19F	4194	84	PCV7	pre-PCV	West Africa	Togo		Lome	2011	M	4	CSF	Invasive
PI0179	10395_5#33	2130206	14	14	63	9	PCV7	pre-PCV	West Africa	Togo		Lome	2011	M		CSF	Invasive
PI0259	10395_5#34	2089300	14	14	63	9	PCV7	Post-PCV13	West Africa	Cameroon		Yaounde	2012	F		CSF	Invasive
PI0204	10395_5#35	2163129	19F	19F	4194	84	PCV7	pre-PCV	West Africa	Ghana		Kumasi	2011	M		Venous blood	Invasive
PI0247	10395_5#36	2148000	23F	23F	9905	16	PCV7	pre-PCV	West Africa	Senegal		Dakar	2012	M		CSF	Invasive
PI0257	10395_5#37	2145911	19A	19A	202	1	PCV13	Post-PCV13	West Africa	Cameroon		Yaounde	2012	F		CSF	Invasive
PI0239	10395_5#38	2124510	10A	10A	9509	94	NVT	pre-PCV	West Africa	Niger		Niamey	2012	M		CSF	Invasive
PI0258	10395_5#39	2106712	35D	35B	9488	5	NVT	Post-PCV13	West Africa	Cameroon		Yaounde	2012	M	2	CSF	Invasive
PI0235	10395_5#40	2134983	6A	06A	361	409	PCV13	pre-PCV	West Africa	Niger		Niamey	2012	M		CSF	Invasive
PI0206	10395_5#41	2183616	6A	06A	5547	5	PCV13	pre-PCV	West Africa	Togo		Lome	2011	F	3	CSF	Invasive
PI0263	10395_5#45	2189558	23B	23B	172	5	NVT	Post-PCV13	West Africa	Ghana		Kumasi	2013			CSF	Invasive
PI0227	10395_5#46	2159760	6E(6B)	06B	3207	129	PCV7	Post-PCV13	West Africa	Cameroon		Yaounde	2012	F		CSF	Invasive
PI0253	10395_5#47	2187739	6E(6B)	06A	3207	129	PCV7	Post-PCV13	West Africa	Cameroon		Yaounde	2012	M		CSF	Invasive
PI0234	10395_5#48	2149517	23F	No data	9905	16	PCV7	Unknown	West Africa	West Africa						Unknown	Unknown
PI0266	10395_5#50	2112166	12F	12F	9929	26	NVT	Post-PCV13	West Africa	Ghana		Kumasi	2013			CSF	Invasive
PI0210	10395_5#51	2153843	23F	23F	9534	20	PCV7	Post-PCV13	West Africa	Benin		Cotonou	2012			CSF	Invasive
PI0226	10395_5#52	2134029	14	14	63	9	PCV7	Post-PCV13	West Africa	Cameroon		Yaounde	2012	F		CSF	Invasive
PI0203	10395_5#53	2113223	12F	12F	4187	26	NVT	pre-PCV	West Africa	Ghana		Kumasi	2011	M		Venous blood	Invasive
PI0241	10395_5#54	2191905	23F	23F	9498	410	PCV7	pre-PCV	West Africa	Niger		Niamey	2012	M	2	CSF	Invasive
PI0261	10395_5#55	2090615	17F	17F	9490	411	NVT	Post-PCV13	West Africa	Cameroon		Yaounde	2012	M		CSF	Invasive
PI0208	10395_5#56	2183619	6A	06A	9914	5	PCV13	pre-PCV	West Africa	Togo		Lome	2011	M	1	CSF	Invasive
PI0262	10395_5#59	2113605	12F	12F	9929	26	NVT	Post-PCV13	West Africa	Ghana		Kumasi	2013			CSF	Invasive
PI0185	10395_5#6	2208988	6A	06A	3324	47	PCV13	pre-PCV	West Africa	Senegal		Dakar	2012	F		Pleural fluid	Invasive
PI0228	10395_5#60	2160090	6A	06A	9489	62	PCV13	Post-PCV13	West Africa	Cameroon		Yaounde	2012	M	1	CSF	Invasive
PI0232	10395_5#62	2027611	1	1	217	2	PCV10	pre-PCV	West Africa	Niger		Niamey	2012	M	1	CSF	Invasive
PI0240	10395_5#63	2151372	19F	19F	4194	84	PCV7	pre-PCV	West Africa	Niger		Niamey	2012	M		CSF	Invasive
PI0243	10395_5#64	2139641	19A	19A	2174	94	PCV13	pre-PCV	West Africa	Senegal		Dakar	2012	F		Pleural fluid	Invasive
PI0255	10395_5#65	2140240	14	14	63	9	PCV7	Post-PCV13	West Africa	Cameroon		Yaounde	2012	F		CSF	Invasive
PI0265	10395_5#66	2082677	24	24F	2208	150	NVT	Post-PCV13	West Africa	Ghana		Kumasi	2013			CSF	Invasive
PI0050	10395_5#7	2085429	1	1	303	2	PCV10	pre-PCV	West Africa	Togo		Lome	2009	M		CSF	Invasive
PI0173	10395_5#8	2209406	6A	06A	3324	47	PCV13	pre-PCV	West Africa	Senegal		Dakar	2011	M	8	CSF	Invasive
PI0049	10395_5#9	2083623	1	1	303	2	PCV10	pre-PCV	West Africa	Togo		Lome	2009	F		CSF	Invasive
ZA_GPS_SP1	10900_6#96	2148754	14	14	15	18	PCV7	pre-PCV	Southern Africa	South Africa	Gauteng		1991			Blood	Invasive
1534_99	11511_7#1	2164360	14	14	124	39	PCV7	pre-PCV	North America	USA	Tennessee		1998		1	Blood	Invasive
0490_00	11511_7#10	2102229	4	4	695	27	PCV7	pre-PCV	North America	USA	Connecticut		1999		1	Blood	Invasive
0579_00	11511_7#11	2222445	9V	09V	643	6	PCV7	pre-PCV	North America	USA	Georgia		1999		1	Blood	Invasive
0036_00	11511_7#13	2046393	19F	19F	651	1	PCV7	pre-PCV	North America	USA	Georgia		1999		1	Blood	Invasive
5352_00	11511_7#14	2099558	6A	06A	327	29	PCV13	pre-PCV	North America	USA	Tennessee		1999		0	CSF	Invasive
0811_00	11511_7#15	2109644	14	14	16	18	PCV7	pre-PCV	North America	USA	Georgia		1999		0	Blood	Invasive
4586_00	11511_7#16	2083727	18B	18B	113	50	NVT	pre-PCV	North America	USA	Maryland		1999		1	CSF	Invasive
4657_00	11511_7#17	2124952	4	4	695	27	PCV7	pre-PCV	North America	USA	Maryland		1999		1	Blood	Invasive
4406_03	11511_7#18	2101366	4	4	205	27	PCV7	pre-PCV	North America	USA	Minnesota		1999		0	Blood	Invasive
4441_03	11511_7#19	2077466	14	14	124	39	PCV7	pre-PCV	North America	USA	Minnesota		1999		2	Blood	Invasive
4443_03	11511_7#21	2126053	19F	19F	81	16	PCV7	pre-PCV	North America	USA	Minnesota		1999		1	Blood	Invasive
5267_03	11511_7#22	2072638	14	14	13	18	PCV7	pre-PCV	North America	USA	Minnesota		1999		0	Blood	Invasive
5270_03	11511_7#23	2142876	14	14	124	39	PCV7	pre-PCV	North America	USA	Minnesota		1999		1	Blood	Invasive
5274_03	11511_7#24	2063949	14	14	124	39	PCV7	pre-PCV	North America	USA	Minnesota		1999		1	Blood	Invasive
5287_03	11511_7#25	2129638	14	14	9	18	PCV7	pre-PCV	North America	USA	Minnesota		1999		1	Blood	Invasive
5296_03	11511_7#26	2127022	14	14	124	39	PCV7	pre-PCV	North America	USA	Minnesota		1999		1	Blood	Invasive
0672_00	11511_7#28	2093245	18C	18C	3065	11	PCV7	pre-PCV	North America	USA	Georgia		1999		1	Blood	Invasive
0692_00	11511_7#29	2115916	6E(6B)	06B	384	23	PCV7	pre-PCV	North America	USA	Georgia		1999		1	Blood	Invasive
3416_99	11511_7#3	2269242	14	14	124	39	PCV7	pre-PCV	North America	USA	Georgia		1999		0	Blood	Invasive
1015_00	11511_7#32	2177715	14	14	13	18	PCV7	pre-PCV	North America	USA	Georgia		1999		1	Blood	Invasive
1018_00	11511_7#34	2124744	14	14	13	18	PCV7	pre-PCV	North America	USA	Georgia		1999		0	Blood	Invasive
6298_03	11511_7#35	2048538	9N	09N	66	16	NVT	pre-PCV	North America	USA	Minnesota		1999		0	Blood	Invasive
6350_03	11511_7#36	2072464	18C	18C	638	50	PCV7	pre-PCV	North America	USA	Minnesota		1999		2	Blood	Invasive
1050_00	11511_7#38	2039112	22F	22F	433	19	NVT	pre-PCV	North America	USA	Maryland		1999		1	Blood	Invasive
0970_00	11511_7#40	2079570	9V	09V	156	6	PCV7	pre-PCV	North America	USA	California		1999		1	Blood	Invasive
1873_00	11511_7#41	2098504	6A	06A	376	97	PCV13	pre-PCV	North America	USA	New York		1999		1	Blood	Invasive
3414_99	11511_7#42	2113610	9V	09V	156	6	PCV7	pre-PCV	North America	USA	Georgia		1999		0	Blood	Invasive
3056_00	11511_7#44	2148980	6A	06A	376	97	PCV13	pre-PCV	North America	USA	Tennessee		1999		0	Blood	Invasive
3100_00	11511_7#45	2122652	22F	22F	433	19	NVT	pre-PCV	North America	USA	Tennessee		1999		1	Blood	Invasive
3301_00	11511_7#46	2110508	6B	06B	138	24	PCV7	pre-PCV	North America	USA	Connecticut		1999		0	Blood	Invasive
3428_00	11511_7#49	2056596	18C	18C	496	3	PCV7	pre-PCV	North America	USA	Connecticut		1999		2	Blood	Invasive
3085_98	11511_7#5	2115470	4	4	244	27	PCV7	pre-PCV	North America	USA	Georgia		1998		1	Blood	Invasive
3435_00	11511_7#50	2087315	19F	19F	423	18	PCV7	pre-PCV	North America	USA	Connecticut		1999		0	Blood	Invasive
1879_00	11511_7#51	2076446	6E(6B)	06B	1792	23	PCV7	pre-PCV	North America	USA	New York		1999		1	Blood	Invasive
1897_00	11511_7#52	2103888	22F	22F	433	19	NVT	pre-PCV	North America	USA	New York		1999		1	Blood	Invasive
1898_00	11511_7#53	2067298	14	14	124	39	PCV7	pre-PCV	North America	USA	New York		1999		1	Blood	Invasive
2050_00	11511_7#54	2094769	1	1	227	31	PCV10	pre-PCV	North America	USA	Tennessee		1999		0	Blood	Invasive
2062_00	11511_7#55	2107831	14	14	124	39	PCV7	pre-PCV	North America	USA	Tennessee		1999		2	Blood	Invasive
2064_00	11511_7#56	2075863	5	5	289	8	PCV10	pre-PCV	North America	USA	Tennessee		1999		2	Blood	Invasive
3352_00	11511_7#57	2108068	19A	19F	193	11	PCV13	pre-PCV	North America	USA	Connecticut		1999		0	Blood	Invasive
0711_00	11511_7#59	2115864	15B/15C	15C	199	4	NVT	pre-PCV	North America	USA	Connecticut		1999		0	Blood	Invasive
2185_98	11511_7#6	2136635	19F	19F	81	16	PCV7	pre-PCV	North America	USA	Georgia		1998		1	CSF	Invasive
4935_00	11511_7#60	2116998	6A	06A	395	29	PCV13	pre-PCV	North America	USA	Connecticut		1999		2	Blood	Invasive
6336_00	11511_7#61	2067244	14	14	782	9	PCV7	pre-PCV	North America	USA	Oregon		1999		1	Blood	Invasive
6338_00	11511_7#62	2127256	24	24B	230	10	NVT	pre-PCV	North America	USA	Oregon		1999		1	Blood	Invasive
7114_99	11511_7#63	2041308	16F	16F	659	135	NVT	pre-PCV	North America	USA	New York		1999		1	Blood	Invasive
7116_99	11511_7#64	2103377	14	14	124	39	PCV7	pre-PCV	North America	USA	New York		1999		1	Blood	Invasive
7117_99	11511_7#65	2167605	19A	19A	199	4	PCV13	pre-PCV	North America	USA	New York		1999		1	Blood	Invasive
7142_99	11511_7#66	2097625	4	4	695	27	PCV7	pre-PCV	North America	USA	New York		1999		2	Blood	Invasive
7143_99	11511_7#67	2102879	4	4	695	27	PCV7	pre-PCV	North America	USA	New York		1999		1	Blood	Invasive
7149_99	11511_7#69	2029310	14	14	124	39	PCV7	pre-PCV	North America	USA	New York		1999		0	CSF	Invasive
7151_99	11511_7#70	2120367	18C	18C	632	16	PCV7	pre-PCV	North America	USA	New York		1999		1	Blood	Invasive
7175_99	11511_7#71	2101497	6A	06A	473	13	PCV13	pre-PCV	North America	USA	New York		1999		2	Blood	Invasive
3124_99	11511_7#72	2095682	6A	06A	376	97	PCV13	pre-PCV	North America	USA	Georgia		1999		1	Blood	Invasive
7792_99	11511_7#73	2149730	23F	23F	81	16	PCV7	pre-PCV	North America	USA	Oregon		1999		0	Blood	Invasive
1968_98	11511_7#74	2067655	14	14	13	18	PCV7	pre-PCV	North America	USA	Georgia		1998		0	CSF	Invasive
5851_99	11511_7#75	2103087	4	4	695	27	PCV7	pre-PCV	North America	USA	Connecticut		1999		4	Blood	Invasive
3867_99	11511_7#76	2194139	14	14	67	16	PCV7	pre-PCV	North America	USA	Georgia		1999		3	Blood	Invasive
6279_99	11511_7#77	2090506	14	14	124	39	PCV7	pre-PCV	North America	USA	Maryland		1999		3	Blood	Invasive
4025_99	11511_7#78	2068027	23F	23F	439	7	PCV7	pre-PCV	North America	USA	Georgia		1999		4	Blood	Invasive
4487_99	11511_7#79	2084372	15B/15C	15B	199	4	NVT	pre-PCV	North America	USA	Maryland		1998		4	Blood	Invasive
1585_99	11511_7#80	2073038	5	5	289	8	PCV10	pre-PCV	North America	USA	Tennessee		1998		3	Blood	Invasive
1652_99	11511_7#81	2111607	4	4	244	27	PCV7	pre-PCV	North America	USA	Georgia		1998		5	Blood	Invasive
1237_99	11511_7#82	1969552	12F	12F	220	32	NVT	pre-PCV	North America	USA	Georgia		1998		3	Blood	Invasive
1239_99	11511_7#83	2027472	14	14	124	39	PCV7	pre-PCV	North America	USA	Georgia		1998		3	Blood	Invasive
1327_99	11511_7#85	2102634	4	4	695	27	PCV7	pre-PCV	North America	USA	Georgia		1998		4	Blood	Invasive
1561_99	11511_7#86	2140216	14	18C	13	18	PCV7	pre-PCV	North America	USA	Tennessee		1998		5	Blood	Invasive
1116_99	11511_7#87	2076482	9V	14	162	6	PCV7	pre-PCV	North America	USA	Georgia		1998		3	Blood	Invasive
1051_98	11511_7#9	2096064	1	1	227	31	PCV10	pre-PCV	North America	USA	Georgia		1998		0	Blood	Invasive
2009217657	11511_8#10	1991248	7F	07F	191	15	PCV10	Post-PCV7	North America	USA	Minnesota		2009		3	Blood	Invasive
2010206278	11511_8#14	2094398	19A	19A	4026	6	PCV13	Post-PCV7	North America	USA	Georgia		2009		4	Blood	Invasive
2010207747	11511_8#15	1993062	7F	07F	191	15	PCV10	Post-PCV7	North America	USA	Georgia		2009		4	Blood	Invasive
2010205337	11511_8#16	2102436	23B	23B	439	7	NVT	Post-PCV7	North America	USA	Maryland		2009		4	Blood	Invasive
2010208449	11511_8#21	2069517	22F	22F	433	19	NVT	Post-PCV7	North America	USA	New York		2009		3	Blood	Invasive
2010208464	11511_8#22	2139384	19A	19A	695	27	PCV13	Post-PCV7	North America	USA	New York		2009		3	Blood	Invasive
2010220066	11511_8#23	1973393	12F	12F	220	32	NVT	Post-PCV7	North America	USA	Tennessee		2009		1	Blood	Invasive
2010220077	11511_8#24	1990875	7F	07F	191	15	PCV10	Post-PCV7	North America	USA	Tennessee		2009		0	Blood	Invasive
2010220093	11511_8#25	1993188	7F	07F	191	15	PCV10	Post-PCV7	North America	USA	Tennessee		2009		0	Blood	Invasive
2009209134	11511_8#26	2082724	19A	19A	156	6	PCV13	Post-PCV7	North America	USA	Georgia		2009		1	Blood	Invasive
2009210878	11511_8#27	2062119	22F	22F	433	19	NVT	Post-PCV7	North America	USA	Minnesota		2009		0	Blood	Invasive
2009210924	11511_8#29	2030774	22F	22F	433	19	NVT	Post-PCV7	North America	USA	Minnesota		2009		1	Blood	Invasive
2009210929	11511_8#30	2154234	38	38	393	38	NVT	Post-PCV7	North America	USA	Minnesota		2009		1	Blood	Invasive
2009210939	11511_8#32	2071396	22F	22F	433	19	NVT	Post-PCV7	North America	USA	Minnesota		2009		1	Blood	Invasive
2009206436	11511_8#33	2048432	19A	19A	320	1	PCV13	Post-PCV7	North America	USA	Minnesota		2009		2	Blood	Invasive
2009206439	11511_8#34	2049915	33F	33F	100	3	NVT	Post-PCV7	North America	USA	Minnesota		2009		1	Blood	Invasive
2009211969	11511_8#36	1982253	3	3	180	12	PCV13	Post-PCV7	North America	USA	Georgia		2009		0	Blood	Invasive
2009212151	11511_8#37	2049377	19A	19A	320	1	PCV13	Post-PCV7	North America	USA	Georgia		2009		2	Blood	Invasive
2009212157	11511_8#38	2029274	19A	19A	320	1	PCV13	Post-PCV7	North America	USA	Georgia		2009		1	Blood	Invasive
2009214547	11511_8#39	1993066	7F	07F	191	15	PCV10	Post-PCV7	North America	USA	Georgia		2009		0	Blood	Invasive
2009214138	11511_8#4	2051623	19A	19A	9356	1	PCV13	Post-PCV7	North America	USA	Minnesota		2009		3	Blood	Invasive
2009214084	11511_8#40	2073674	19A	19A	320	1	PCV13	Post-PCV7	North America	USA	Minnesota		2009		1	Blood	Invasive
2009214110	11511_8#41	2110473	19A	19A	199	4	PCV13	Post-PCV7	North America	USA	Minnesota		2009		2	Blood	Invasive
5222_99	11511_8#44	2157143	4	4	205	27	PCV7	pre-PCV	North America	USA	Georgia		1999		0	Blood	Invasive
2009211109	11511_8#46	2135482	19A	19A	695	27	PCV13	Post-PCV7	North America	USA	New York		2009		1	Blood	Invasive
2009211113	11511_8#47	1984480	8	0NT	1480	98	NVT	Post-PCV7	North America	USA	New York		2009		0	Blood	Invasive
2009211298	11511_8#48	2020960	19A	19A	320	1	PCV13	Post-PCV7	North America	USA	Tennessee		2009		1	Blood	Invasive
2009212746	11511_8#5	2018363	7F	07F	191	15	PCV10	Post-PCV7	North America	USA	Maryland		2009		3	Blood	Invasive
1373_00	11511_8#51	2070044	14	14	124	39	PCV7	pre-PCV	North America	USA	New York		1999		0	Blood	Invasive
4051_99	11511_8#52	1997507	11A	11A	5298	3	NVT	pre-PCV	North America	USA	Georgia		1999		0	Blood	Invasive
2009215659	11511_8#53	2140502	19A	19A	199	4	PCV13	Post-PCV7	North America	USA	New Mexico		2009		0	Blood	Invasive
2009215693	11511_8#54	2031411	19A	19A	320	1	PCV13	Post-PCV7	North America	USA	New Mexico		2009		2	Blood	Invasive
2009216681	11511_8#55	1990279	7F	07F	191	15	PCV10	Post-PCV7	North America	USA	California		2009		2	Blood	Invasive
2009216712	11511_8#56	2103854	19A	19A	2273	4	PCV13	Post-PCV7	North America	USA	New Mexico		2009		1	Blood	Invasive
2009216731	11511_8#57	2037232	19A	19A	320	1	PCV13	Post-PCV7	North America	USA	New Mexico		2009		2	Blood	Invasive
2009216784	11511_8#58	2069163	15B/15C	15B	199	4	NVT	Post-PCV7	North America	USA	Connecticut		2009		0	Blood	Invasive
2009218018	11511_8#59	2062339	19A	19A	320	1	PCV13	Post-PCV7	North America	USA	Georgia		2009		1	Pleural fluid	Invasive
2009219216	11511_8#61	2096933	19A	19A	4026	6	PCV13	Post-PCV7	North America	USA	Georgia		2009		0	Blood	Invasive
2009217627	11511_8#62	1992094	7F	07F	191	15	PCV10	Post-PCV7	North America	USA	Minnesota		2009		1	Blood	Invasive
3262_95	11511_8#63	2063546	6C	06A	1390	111	NVT	pre-PCV	North America	USA	Maryland		1995		73	Blood	Invasive
PATH2226	11511_8#64	2145927	14	14	156	6	PCV7	pre-PCV	South America	Peru		Lima	2006	F	1.2411	Blood	Invasive
PATH2229	11511_8#66	2036067	6E(6B)	06B	5619	189	PCV7	pre-PCV	South America	Peru		Lima	2007	M	1.08219	Blood	Invasive
PATH2233	11511_8#67	2068311	6C	06C	1292	89	NVT	pre-PCV	South America	Peru		Lima	2007	M	0	Blood	Invasive
PATH2244	11511_8#68	2181136	23F	23F	81	16	PCV7	pre-PCV	South America	Peru		Lima	2007	F	0	CSF	Invasive
PATH2251	11511_8#69	2096466	6E(6B)	06B	1662	115	PCV7	pre-PCV	South America	Peru		Lima	2007	F	2	Pleural fluid	Invasive
PATH2259	11511_8#70	2074496	14	14	156	6	PCV7	pre-PCV	South America	Peru		Lima	2007	M	1	Blood	Invasive
PATH2263	11511_8#71	2153800	6E(6B)	06B	1121	23	PCV7	pre-PCV	South America	Peru		Lima	2007	M	4	Blood	Invasive
PATH2265	11511_8#72	2094900	19A	19A	276	10	PCV13	pre-PCV	South America	Peru		Lima	2007	M	0	Pleural fluid	Invasive
PATH2273	11511_8#74	2135941	6E(6B)	06B	1121	23	PCV7	pre-PCV	South America	Peru		Lima	2007	M	0	CSF	Invasive
PATH2302	11511_8#79	2196182	6E(6B)	06B	90	23	PCV7	Intro-PCV7	South America	Peru		Lima	2009	M	3	Blood	Invasive
PATH2310	11511_8#80	2154510	23F	23F	242	14	PCV7	Intro-PCV7	South America	Peru		Lima	2009	M	82	Blood	Invasive
PATH3360	11511_8#81	2068256	1	1	615	2	PCV10	Intro-PCV7	South America	Peru		Lima	2009	F	11	Blood	Invasive
PATH3367	11511_8#82	2196006	6E(6B)	06B	90	23	PCV7	Intro-PCV7	South America	Peru		Lima	2009	M	0	Blood	Invasive
PATH3374	11511_8#84	2143805	23F	23F	242	14	PCV7	Post-PCV7	South America	Peru		Lima	2010	M	49	Blood	Invasive
PATH3380	11511_8#86	1987412	10A	10A	5472	266	NVT	Post-PCV7	South America	Peru		Lima	2010	M	0	Blood	Invasive
PATH5915	11511_8#89	2064074	7C	07C	5468	18	NVT	Post-PCV7	South America	Peru		Lima	2010	F	10	Blood	Invasive
2009216796	11511_8#9	2050521	19A	19A	320	1	PCV13	Post-PCV7	North America	USA	Connecticut		2009		3	Blood	Invasive
PATH5930	11511_8#92	2115838	14	14	156	6	PCV7	Post-PCV7	South America	Peru		Lima	2010	F	6	Blood	Invasive
PATH5931	11511_8#93	2133627	19F	19F	9904	16	PCV7	Post-PCV7	South America	Peru		Lima	2010	M	2	CSF	Invasive
PATH5932	11511_8#94	2095489	16F	16F	5673	348	NVT	Post-PCV7	South America	Peru		Lima	2010	M	62	CSF	Invasive
PATH5937	11511_8#95	2107261	6A	06A	1876	13	PCV13	Intro-PCV10	South America	Peru		Lima	2011	M	67	CSF	Invasive
PATH5939	11511_8#96	2048038	19F	19F	1421	1	PCV7	Intro-PCV10	South America	Peru		Lima	2011	M	3	Blood	Invasive
1265_00	11657_1#70	2115111	9V	09V	156	6	PCV7	pre-PCV	North America	USA	Maryland		1999		41	Blood	Invasive
1309_00	11657_1#71	2088994	18C	18C	9516	11	PCV7	pre-PCV	North America	USA	Georgia		1999		46	Blood	Invasive
3015_00	11657_1#72	2110013	7C	07B	3162	18	NVT	pre-PCV	North America	USA	Tennessee		1999		43	Blood	Invasive
1668_00	11657_1#73	2069633	14	14	13	18	PCV7	pre-PCV	North America	USA	Connecticut		1999		76	Blood	Invasive
2945_00	11657_1#74	2059093	22F	22F	433	19	NVT	pre-PCV	North America	USA	California		1999		62	Blood	Invasive
1833_00	11657_1#75	2129291	14	14	9899	18	PCV7	pre-PCV	North America	USA	Georgia		1999		33	Blood	Invasive
1834_00	11657_1#76	2143123	19A	19F	199	4	PCV13	pre-PCV	North America	USA	Georgia		1999		88	Blood	Invasive
1868_00	11657_1#77	2081920	16F	16F	570	46	NVT	pre-PCV	North America	USA	New York		1999		71	Blood	Invasive
3644_03	11657_1#78	2065943	23A	23A	42	7	NVT	pre-PCV	North America	USA	Connecticut		1999		76	Blood	Invasive
1655_00	11657_1#79	2154452	14	14	2215	39	PCV7	pre-PCV	North America	USA	Connecticut		1999		64	Blood	Invasive
5633_98	11657_1#80	1971806	12F	12F	220	32	NVT	pre-PCV	North America	USA	Georgia		1998		66	Blood	Invasive
2711_00	11657_1#81	2108105	6C	06C	1292	89	NVT	pre-PCV	North America	USA	New York		1999		75	Blood	Invasive
5314_03	11657_1#83	2102553	4	4	205	27	PCV7	pre-PCV	North America	USA	Minnesota		1999		58	Blood	Invasive
0351_00	11657_1#84	2078260	5	5	289	8	PCV10	pre-PCV	North America	USA	Georgia		1999		66	Blood	Invasive
0648_00	11657_1#85	2106486	4	4	695	27	PCV7	pre-PCV	North America	USA	Connecticut		1999		67	Blood	Invasive
0702_00	11657_1#86	2083634	6E(6B)	06B	384	23	PCV7	pre-PCV	North America	USA	Connecticut		1999		60	Blood	Invasive
4832_00	11657_1#87	2099505	4	15B	899	27	PCV7	pre-PCV	North America	USA	Maryland		1999		72	Blood	Invasive
0986_00	11657_1#89	2091925	18A	18A	241	95	NVT	pre-PCV	North America	USA	California		1999		67	Blood	Invasive
0959_00	11657_1#90	2089413	23F	23F	37	7	PCV7	pre-PCV	North America	USA	Connecticut		1999		61	Blood	Invasive
4198_00	11657_1#91	2076533	9V	09V	156	6	PCV7	pre-PCV	North America	USA	New York		1999		79	Blood	Invasive
4940_00	11657_2#1	2067340	14	14	9	18	PCV7	pre-PCV	North America	USA	Connecticut		1999		3	Blood	Invasive
0969_00	11657_2#10	2142647	4	4	695	27	PCV7	pre-PCV	North America	USA	Connecticut		1999		4	Blood	Invasive
1234_99	11657_2#12	2085097	14	14	124	39	PCV7	pre-PCV	North America	USA	Georgia		1998		4	Blood	Invasive
5740_99	11657_2#15	2128850	4	18C	205	27	PCV7	pre-PCV	North America	USA	Connecticut		1999		3	Blood	Invasive
5037_99	11657_2#16	2104899	6B	06B	138	24	PCV7	pre-PCV	North America	USA	Tennessee		1998		3	Blood	Invasive
3061_00	11657_2#18	2079622	18C	18C	9511	50	PCV7	pre-PCV	North America	USA	Tennessee		1999		3	Blood	Invasive
3310_00	11657_2#19	2075349	4	4	9561	27	PCV7	pre-PCV	North America	USA	Connecticut		1999		5	Blood	Invasive
7617_99	11657_2#2	2081413	18C	18C	113	50	PCV7	pre-PCV	North America	USA	Maryland		1999		3	Blood	Invasive
3365_00	11657_2#20	2041328	23F	23F	628	7	PCV7	pre-PCV	North America	USA	Connecticut		1999		4	Blood	Invasive
2176_00	11657_2#21	2105815	23F	23F	692	7	PCV7	pre-PCV	North America	USA	Tennessee		1999		4	Blood	Invasive
3044_03	11657_2#22	2083766	1	1	227	31	PCV10	pre-PCV	North America	USA	Minnesota		1999		3	Pleural fluid	Invasive
2418_99	11657_2#24	2014815	19F	19F	236	1	PCV7	pre-PCV	North America	USA	Connecticut		1998		3	Blood	Invasive
2514_99	11657_2#25	1967639	12F	12F	220	32	NVT	pre-PCV	North America	USA	Connecticut		1998		4	Blood	Invasive
2009219590	11657_2#26	2266112	19F	19F	9540	10	PCV7	pre-PCV	North America	USA	Minnesota		1999		3	Blood	Invasive
0043_99	11657_2#27	2076917	23F	23F	37	7	PCV7	pre-PCV	North America	USA	New York		1998		98	Blood	Invasive
0068_99	11657_2#28	1988468	8	8	1480	98	NVT	pre-PCV	North America	USA	New York		1998		66	Blood	Invasive
0283_99	11657_2#29	2095882	4	4	695	27	PCV7	pre-PCV	North America	USA	Tennessee		1998		56	Blood	Invasive
2280_99	11657_2#35	2072837	23F	23F	9452	7	PCV7	pre-PCV	North America	USA	Connecticut		1998		76	Blood	Invasive
4501_99	11657_2#39	2094602	4	4	899	27	PCV7	pre-PCV	North America	USA	Maryland		1998		54	Blood	Invasive
1008_00	11657_2#4	1967212	12F	12F	220	32	NVT	pre-PCV	North America	USA	Georgia		1999		3	Blood	Invasive
3211_99	11657_2#45	2050358	23F	23F	36	7	PCV7	pre-PCV	North America	USA	Georgia		1999		35	Blood	Invasive
2785_99	11657_2#47	2105329	4	4	695	27	PCV7	pre-PCV	North America	USA	Connecticut		1998		8	CSF	Invasive
2832_99	11657_2#48	2105734	4	4	9934	27	PCV7	pre-PCV	North America	USA	Georgia		1999		75	Blood	Invasive
6357_99	11657_2#49	2113035	14	14	13	18	PCV7	pre-PCV	North America	USA	Tennessee		1999		70	Blood	Invasive
3868_98	11657_2#5	2047616	6A	06A	690	13	PCV13	pre-PCV	North America	USA	Georgia		1998		3	Blood	Invasive
6366_99	11657_2#50	2035809	22F	22F	433	19	NVT	pre-PCV	North America	USA	Tennessee		1999		27	Blood	Invasive
0133_99	11657_2#52	2068622	18C	18C	9513	50	PCV7	pre-PCV	North America	USA	Oregon		1998		0	Blood	Invasive
5005_99	11657_2#53	2093668	14	14	124	39	PCV7	pre-PCV	North America	USA	Maryland		1998		1	Blood	Invasive
0960_00	11657_2#55	2137188	19F	19F	81	16	PCV7	pre-PCV	North America	USA	Connecticut		1999		1	Blood	Invasive
1058_00	11657_2#56	2070964	18C	18C	1073	50	PCV7	pre-PCV	North America	USA	Maryland		1999		1	Blood	Invasive
4837_00	11657_2#57	2148654	19F	19F	251	119	PCV7	pre-PCV	North America	USA	Maryland		1999		1	Blood	Invasive
5753_00	11657_2#58	2087033	14	14	124	39	PCV7	pre-PCV	North America	USA	Maryland		1999		1	Blood	Invasive
6516_99	11657_2#59	1972710	12F	12F	220	32	NVT	pre-PCV	North America	USA	Oregon		1998		89	Blood	Invasive
4542_99	11657_2#68	2107308	14	07F	13	18	PCV7	pre-PCV	North America	USA	Maryland		1998		85	Blood	Invasive
5116_99	11657_2#72	2095086	6A	06A	376	97	PCV13	pre-PCV	North America	USA	Tennessee		1999		15	Blood	Invasive
5118_99	11657_2#73	2066765	10A	10A	97	35	NVT	pre-PCV	North America	USA	New York		1998		72	Blood	Invasive
7264_99	11657_2#76	2115338	9V	09V	643	6	PCV7	pre-PCV	North America	USA	Tennessee		1999		52	Blood	Invasive
7455_99	11657_2#78	2115911	6A	06A	376	97	PCV13	pre-PCV	North America	USA	Georgia		1999		72	Blood	Invasive
0977_99	11657_2#80	2124961	14	14	13	18	PCV7	pre-PCV	North America	USA	Maryland		1998		9	Blood	Invasive
2525_99	11657_2#83	2092763	14	14	124	39	PCV7	pre-PCV	North America	USA	Connecticut		1998		14	Blood	Invasive
2574_99	11657_2#84	2136551	19A	19A	1339	97	PCV13	pre-PCV	North America	USA	Georgia		1999		23	Blood	Invasive
1131_00	11657_2#86	2144449	6A	06A	9453	29	PCV13	pre-PCV	North America	USA	Georgia		1999		61	Blood	Invasive
1160_00	11657_2#87	2070013	31	31	433	19	NVT	pre-PCV	North America	USA	Maryland		1999		80	Blood	Invasive
1068_00	11657_2#9	2135300	6A	06A	1339	97	PCV13	pre-PCV	North America	USA	Georgia		1999		3	Blood	Invasive
2010200701	11657_4#11	2056828	22F	22F	433	19	NVT	Post-PCV7	North America	USA	Minnesota		2009		3	Blood	Invasive
2010206305	11657_4#14	2095389	1	1	227	31	PCV10	Post-PCV7	North America	USA	Minnesota		2009		4	Blood	Invasive
2009212654	11657_4#2	1992071	7F	07F	191	15	PCV10	Post-PCV7	North America	USA	Colorado		2009		3	Blood	Invasive
2010208344	11657_4#23	2067386	1	1	2296	2	PCV10	Post-PCV7	North America	USA	Oregon		2009		4	Blood	Invasive
2010208391	11657_4#24	2131889	19A	19A	695	27	PCV13	Post-PCV7	North America	USA	New York		2009		3	Blood	Invasive
2009210864	11657_4#27	2027570	19A	19A	320	1	PCV13	Post-PCV7	North America	USA	Minnesota		2009		1	Blood	Invasive
2009210885	11657_4#30	2076901	19A	19A	1451	1	PCV13	Post-PCV7	North America	USA	Minnesota		2009		0	Blood	Invasive
2009211089	11657_4#36	2144900	19A	19A	695	27	PCV13	Post-PCV7	North America	USA	Connecticut		2009		2	Blood	Invasive
2009211239	11657_4#37	2102943	15A	15A	9939	9	NVT	Post-PCV7	North America	USA	Tennessee		2009		0	Blood	Invasive
2009211240	11657_4#38	2063189	6C	06C	1292	89	NVT	Post-PCV7	North America	USA	Tennessee		2009		1	Blood	Invasive
2009215893	11657_4#4	1984196	7F	07F	191	15	PCV10	Post-PCV7	North America	USA	Oregon		2009		4	Blood	Invasive
2009211299	11657_4#40	2029410	19A	19A	320	1	PCV13	Post-PCV7	North America	USA	Tennessee		2009		2	Blood	Invasive
2009212727	11657_4#41	2067702	7F	07F	5782	15	PCV10	Post-PCV7	North America	USA	Maryland		2009		0	Blood	Invasive
2009214002	11657_4#42	2029753	22F	22F	433	19	NVT	Post-PCV7	North America	USA	Maryland		2009		1	Blood	Invasive
1000_99	11657_4#44	2043578	16F	16	659	135	NVT	pre-PCV	North America	USA	Maryland		1998		0	Blood	Invasive
4075_00	11657_4#45	2064801	19F	19F	635	1	PCV7	pre-PCV	North America	USA	Oregon		1999		1	Blood	Invasive
7328_99	11657_4#46	2168539	14	33F	656	39	PCV7	pre-PCV	North America	USA	Georgia		1999		0	Blood	Invasive
7663_99	11657_4#48	2068783	6A	06A	1752	658	PCV13	pre-PCV	North America	USA	Maryland		1999		0	Blood	Invasive
2009215630	11657_4#49	2100682	19A	19A	166	6	PCV13	Post-PCV7	North America	USA	New York		2009		0	Blood	Invasive
2009219217	11657_4#5	2098320	22F	22F	433	19	NVT	Post-PCV7	North America	USA	Georgia		2009		4	Blood	Invasive
2009215639	11657_4#50	1992081	7F	07F	191	15	PCV10	Post-PCV7	North America	USA	New Mexico		2009		1	Blood	Invasive
2009215663	11657_4#51	1985775	8	8	1480	98	NVT	Post-PCV7	North America	USA	New Mexico		2009		1	Blood	Invasive
2009215833	11657_4#52	2135746	19A	19A	2346	16	PCV13	Post-PCV7	North America	USA	Tennessee		2009		0	Blood	Invasive
2009215894	11657_4#53	2046130	19A	19A	320	1	PCV13	Post-PCV7	North America	USA	New York		2009		0	Blood	Invasive
2009215906	11657_4#55	2081409	19A	19A	1451	1	PCV13	Post-PCV7	North America	USA	New York		2009		2	Blood	Invasive
2009216744	11657_4#56	1987792	7F	07F	191	15	PCV10	Post-PCV7	North America	USA	New Mexico		2009		0	Blood	Invasive
2009216752	11657_4#57	2061525	22F	22F	433	19	NVT	Post-PCV7	North America	USA	New Mexico		2009		1	Blood	Invasive
2009217629	11657_4#59	1989974	7F	07F	191	15	PCV10	Post-PCV7	North America	USA	Minnesota		2009		0	Blood	Invasive
6356_00	11657_4#60	2124484	6A	06A	460	64	PCV13	Intro-PCV7	North America	USA	Oregon		2000		63	Pleural fluid	Invasive
5951_01	11657_4#61	2101881	4	4	695	27	PCV7	Post-PCV7	North America	USA	New York		2001		36	Pleural fluid	Invasive
2008227074	11657_4#62	2038192	9N	09N	66	16	NVT	Post-PCV7	North America	USA	New Mexico		2007		73	Blood	Invasive
PATH2227	11657_4#66	2145849	14	14	156	6	PCV7	pre-PCV	South America	Peru		Lima	2006	F	3.69589	CSF	Invasive
PATH2232	11657_4#67	2139494	19F	19F	81	16	PCV7	pre-PCV	South America	Peru		Lima	2007	F	2.26301	Peritoneal fluid	Invasive
PATH2235	11657_4#68	2067627	19F	19F	646	44	PCV7	pre-PCV	South America	Peru		Lima	2007	F	0	Tracheal secretion	Non-invasive
PATH2236	11657_4#69	2099381	6E(6B)	06B	5449	105	PCV7	pre-PCV	South America	Peru		Lima	2007	F	0	Blood	Invasive
PATH2254	11657_4#72	2101764	23A	23A	439	7	NVT	pre-PCV	South America	Peru		Lima	2007	M	3	Blood	Invasive
PATH2257	11657_4#73	2064385	6E(6B)	06B	5625	105	PCV7	pre-PCV	South America	Peru		Lima	2007	M	1	CSF	Invasive
PATH2258	11657_4#74	2047850	19F	19F	1421	1	PCV7	pre-PCV	South America	Peru		Lima	2007	M	4	CSF	Invasive
PATH2260	11657_4#75	2075959	14	14	156	6	PCV7	pre-PCV	South America	Peru		Lima	2007	F	0	CSF	Invasive
PATH2261	11657_4#76	2109202	14	14	156	6	PCV7	pre-PCV	South America	Peru		Lima	2007	M	0	Blood	Invasive
PATH2264	11657_4#77	2103730	14	14	156	6	PCV7	pre-PCV	South America	Peru		Lima	2007	F	1	Blood	Invasive
PATH2267	11657_4#78	2072021	9V	09V	156	6	PCV7	pre-PCV	South America	Peru		Lima	2007	F	8	Bronchial secretion	Non-invasive
PATH2277	11657_4#81	1986155	18F	18F	5456	142	NVT	pre-PCV	South America	Peru		Lima	2007	M	1	Blood	Invasive
PATH2278	11657_4#82	2091543	19A	19A	276	10	PCV13	pre-PCV	South America	Peru		Lima	2007	F	0	Blood	Invasive
PATH2290	11657_4#83	2228848	6E(6B)	06B	90	23	PCV7	pre-PCV	South America	Peru		Lima	2008	M	1	Blood	Invasive
PATH2291	11657_4#84	2144630	14	14	156	6	PCV7	pre-PCV	South America	Peru		Lima	2008	M	0	CSF	Invasive
PATH2295	11657_4#85	2095281	19A	19A	276	10	PCV13	pre-PCV	South America	Peru		Lima	2008	F	3	Blood	Invasive
PATH2300	11657_4#86	2069267	14	14	156	6	PCV7	Intro-PCV7	South America	Peru		Lima	2009	M	59	Blood	Invasive
PATH3364	11657_4#87	2146541	6E(6B)	06B	5628	23	PCV7	Intro-PCV7	South America	Peru		Lima	2009	F	61	Blood	Invasive
PATH3369	11657_4#88	2069262	9N	09N	66	16	NVT	Intro-PCV7	South America	Peru		Lima	2009	F	64	Ascetic fluid	Invasive
PATH3378	11657_4#89	1985273	10A	10A	5472	266	NVT	Post-PCV7	South America	Peru		Lima	2010	F	1	Blood	Invasive
2009218376	11657_4#9	2086564	9V	09V	156	6	PCV7	Post-PCV7	North America	USA	Tennessee		2009		3	Blood	Invasive
PATH3379	11657_4#90	1987931	10A	10A	5472	266	NVT	Post-PCV7	South America	Peru		Lima	2010	M	1	Blood	Invasive
PATH5918	11657_4#93	2047222	19F	19F	1421	1	PCV7	Post-PCV7	South America	Peru		Lima	2010	M	2	Other	Unknown
PATH5921	11657_4#94	2021150	15B/15C	15B	3669	131	NVT	Post-PCV7	South America	Peru		Lima	2010	M	65	CSF	Invasive
PATH5934	11657_4#95	2086731	19A	19A	320	1	PCV13	Intro-PCV10	South America	Peru		Lima	2011	F	7	Blood	Invasive
PATH5940	11657_4#96	2084916	19F	19F	1421	1	PCV7	Intro-PCV10	South America	Peru		Lima	2011	M	15	Peritoneal fluid	Invasive
4793_00	11657_8#1	2092746	18C	18C	113	50	PCV7	pre-PCV	North America	USA	Maryland		1999		0	Blood	Invasive
2010216214	11657_8#12	2059837	19A	19A	199	4	PCV13	Post-PCV7	North America	USA	New York		2009		4	Blood	Invasive
2010216340	11657_8#13	2077972	19A	19A	1451	1	PCV13	Post-PCV7	North America	USA	California		2009		1	Blood	Invasive
2010220100	11657_8#14	2016443	19A	19A	320	1	PCV13	Post-PCV7	North America	USA	Tennessee		2009		1	Bone	Invasive
2010220104	11657_8#15	2043916	33F	33F	100	3	NVT	Post-PCV7	North America	USA	Tennessee		2009		0	Blood	Invasive
2009210937	11657_8#17	2051019	19A	19A	667	4	PCV13	Post-PCV7	North America	USA	Minnesota		2009		1	Blood	Invasive
5779_99	11657_8#2	2092832	23A	23A	338	5	NVT	pre-PCV	North America	USA	Connecticut		1999		84	Blood	Invasive
2009211232	11657_8#20	2143179	6C	06C	1092	76	NVT	Post-PCV7	North America	USA	Tennessee		2009		2	Blood	Invasive
2009211242	11657_8#21	2122300	16F	16F	995	135	NVT	Post-PCV7	North America	USA	Tennessee		2009		2	Blood	Invasive
2009212753	11657_8#23	2080017	7F	07F	191	15	PCV10	Post-PCV7	North America	USA	Maryland		2009		1	Blood	Invasive
2009212800	11657_8#25	2046867	19A	19A	320	1	PCV13	Post-PCV7	North America	USA	New York		2009		0	Blood	Invasive
4028_99	11657_8#26	2119887	14	14	13	18	PCV7	pre-PCV	North America	USA	Georgia		1999		0	Blood	Invasive
2009214056	11657_8#27	2100391	19A	19A	199	4	PCV13	Post-PCV7	North America	USA	Maryland		2009		0	Blood	Invasive
2009215629	11657_8#28	2185274	6C	06C	5501	13	NVT	Post-PCV7	North America	USA	New York		2009		1	Blood	Invasive
2009215690	11657_8#29	2044112	33F	33F	100	3	NVT	Post-PCV7	North America	USA	New Mexico		2009		0	Blood	Invasive
2010220088	11657_8#3	1966059	7F	07F	191	15	PCV10	Post-PCV7	North America	USA	Tennessee		2009		4	Blood	Invasive
2009215743	11657_8#30	2060423	33F	33F	2705	3	NVT	Post-PCV7	North America	USA	Tennessee		2009		1	Blood	Invasive
2009216680	11657_8#32	2013928	3	3	180	12	PCV13	Post-PCV7	North America	USA	California		2009		1	Blood	Invasive
2009216788	11657_8#33	2153130	19A	19A	199	4	PCV13	Post-PCV7	North America	USA	Connecticut		2009		1	Blood	Invasive
PATH2196	11657_8#34	2078947	14	14	156	6	PCV7	pre-PCV	South America	Peru		Lima	2006	F	1	Blood	Invasive
PATH2200	11657_8#35	2084925	23F	23F	156	6	PCV7	pre-PCV	South America	Peru		Lima	2006	M	3	CSF	Invasive
PATH2203	11657_8#36	2114204	14	14	156	6	PCV7	pre-PCV	South America	Peru		Lima	2006	F	1	Blood	Invasive
PATH2205	11657_8#37	2081383	34	34	5447	45	NVT	pre-PCV	South America	Peru		Lima	2006	M	13	CSF	Invasive
PATH2206	11657_8#38	2078860	24	24F	5581	295	NVT	pre-PCV	South America	Peru		Lima	2006	M	12	Blood	Invasive
PATH2207	11657_8#39	2113167	14	14	156	6	PCV7	pre-PCV	South America	Peru		Lima	2006	F	0	Blood	Invasive
2009209148	11657_8#4	2042666	19A	19A	320	1	PCV13	Post-PCV7	North America	USA	Georgia		2009		3	Blood	Invasive
PATH2208	11657_8#40	2115123	14	14	156	6	PCV7	pre-PCV	South America	Peru		Lima	2006	M	2	Blood	Invasive
PATH2216	11657_8#41	2101001	16F	16F	6149	158	NVT	pre-PCV	South America	Peru		Lima	2006	F	15.8164	Blood	Invasive
PATH2239	11657_8#42	2081950	6E(6B)	06B	5625	105	PCV7	pre-PCV	South America	Peru		Lima	2007	F	1	Blood	Invasive
PATH3359	11657_8#46	2181746	23F	23F	242	14	PCV7	Intro-PCV7	South America	Peru		Lima	2009	M	43	Blood	Invasive
PATH3384	11657_8#48	2026650	14	14	156	6	PCV7	Post-PCV7	South America	Peru		Lima	2010	F	1	Blood	Invasive
PATH3385	11657_8#49	2101004	14	14	156	6	PCV7	Post-PCV7	South America	Peru		Lima	2010			Unknown	Unknown
2009210875	11657_8#5	1991586	7F	07F	191	15	PCV10	Post-PCV7	North America	USA	Minnesota		2009		3	Blood	Invasive
PATH3388	11657_8#50	1981588	12F	12F	218	32	NVT	Post-PCV7	South America	Peru		Lima	2010	M	73	CSF	Invasive
PATH5905	11657_8#51	2094726	14	14	156	6	PCV7	Post-PCV7	South America	Peru		Lima	2010	F	2	CSF	Invasive
PATH5906	11657_8#52	2068876	14	14	156	6	PCV7	Post-PCV7	South America	Peru		Lima	2010	F	23	Blood	Invasive
PATH5917	11657_8#53	2073843	14	14	156	6	PCV7	Post-PCV7	South America	Peru		Lima	2010	M	52	Blood	Invasive
PATH5919	11657_8#54	2075943	38	38	5475	38	NVT	Post-PCV7	South America	Peru		Lima	2010	F	81	CSF	Invasive
PATH5920	11657_8#55	2064767	6E(6B)	06B	5449	105	PCV7	Post-PCV7	South America	Peru		Lima	2010	F	0	Blood	Invasive
PATH5926	11657_8#56	2160395	23F	23F	242	14	PCV7	Post-PCV7	South America	Peru		Lima	2010	F	10	Pleural fluid	Invasive
PATH5927	11657_8#57	2140238	14	14	156	6	PCV7	Post-PCV7	South America	Peru		Lima	2010	M	0	CSF	Invasive
PATH5929	11657_8#58	2147411	14	14	156	6	PCV7	Post-PCV7	South America	Peru		Lima	2010	F	6	CSF	Invasive
EMORY507	11657_8#60	2165761	6E(6B)	06A/B/C	788	23	PCV7	Intro-PCV7	South America	Peru	San Marcos		2009	M	1	Nasopharyngeal swab	Carriage
6314_02	11657_8#61	2067416	14	3	13	18	PCV7	Post-PCV7	North America	USA	Georgia		2002		38	Blood	Invasive
5834_99	11657_8#62	2151376	19F	19F	251	119	PCV7	pre-PCV	North America	USA	Connecticut		1999		1	Blood	Invasive
PNI0208	11657_8#63	2132050	19F	1	925	1	PCV7	pre-PCV	West Africa	The Gambia	West Coast	Banjul	1998	M	13	Venous Blood	Invasive
6338_03	11657_8#64	2109860	14	14	13	18	PCV7	pre-PCV	North America	USA	Minnesota		1999		1	Blood	Invasive
0328_99	11657_8#65	2054359	6E(6B)	06B	9922	23	PCV7	pre-PCV	North America	USA	Tennessee		1998		2	Blood	Invasive
0803_99	11657_8#67	2111674	6B	06B	9467	76	PCV7	pre-PCV	North America	USA	Maryland		1998		1	Blood	Invasive
2353_99	11657_8#68	2095243	14	14	124	39	PCV7	pre-PCV	North America	USA	Georgia		1998		1	Blood	Invasive
1368_00	11657_8#69	2073571	14	14	13	18	PCV7	pre-PCV	North America	USA	New York		1999		0	Blood	Invasive
3008_00	11657_8#70	2124482	14	14	13	18	PCV7	pre-PCV	North America	USA	Tennessee		1999		0	Blood	Invasive
4065_00	11657_8#71	2112933	19A	19A	9497	683	PCV13	pre-PCV	North America	USA	Oregon		1999		1	Blood	Invasive
4071_00	11657_8#72	2053785	14	14	124	39	PCV7	pre-PCV	North America	USA	Oregon		1999		0	Blood	Invasive
6325_99	11657_8#73	2111033	14	14	13	18	PCV7	pre-PCV	North America	USA	Tennessee		1999		1	Blood	Invasive
4347_99	11657_8#74	2049003	14	14	124	39	PCV7	pre-PCV	North America	USA	Georgia		1999		1	Blood	Invasive
4474_99	11657_8#75	2146621	14	14	143	6	PCV7	pre-PCV	North America	USA	San Francisco		1998		2	Blood	Invasive
2010205421	11657_8#9	2105641	19A	19A	199	4	PCV13	Post-PCV7	North America	USA	Georgia		2009		4	Blood	Invasive
1985_98	11658_1#10	2074944	16F	16	3157	135	NVT	pre-PCV	North America	USA	Georgia		1998		45	Blood	Invasive
3659_99	11658_1#11	2104422	9V	09V	1206	6	PCV7	pre-PCV	North America	USA	California		1999		34	Blood	Invasive
0236_99	11658_1#12	2091772	1	1	227	31	PCV10	pre-PCV	North America	USA	California		1998		89	Blood	Invasive
0444_99	11658_1#13	2105764	23F	23F	242	14	PCV7	pre-PCV	North America	USA	Tennessee		1998		41	Blood	Invasive
0104_99	11658_1#15	2067048	14	14	782	9	PCV7	pre-PCV	North America	USA	Oregon		1998		24	Blood	Invasive
0635_99	11658_1#16	2101698	4	4	899	27	PCV7	pre-PCV	North America	USA	Georgia		1998		81	Blood	Invasive
7672_99	11658_1#18	2069475	14	14	124	39	PCV7	pre-PCV	North America	USA	Maryland		1999		48	Blood	Invasive
2750_98	11658_1#19	2072496	18C	18F	2192	68	PCV7	pre-PCV	North America	USA	California		1998		29	Blood	Invasive
2066_00	11658_1#2	2139387	6A	06A	327	29	PCV13	pre-PCV	North America	USA	Tennessee		1999		87	Blood	Invasive
PNI0207	11658_1#20	2054167	7F	07F	2178	32	PCV10	pre-PCV	West Africa	The Gambia	West Coast	Banjul	1998	F	48	Pleural fluid	Invasive
PNI0173	11658_1#21	2055530	7F	07F	2178	32	PCV10	pre-PCV	West Africa	The Gambia	West Coast	Banjul	1997		35	Venous Blood	Invasive
PNI0223	11658_1#22	2114919	5	5	3404	8	PCV10	pre-PCV	West Africa	The Gambia	West Coast	Banjul	1999	M		Venous Blood	Invasive
PNI0087	11658_1#23	2035999	1	14	618	2	PCV10	pre-PCV	West Africa	The Gambia	West Coast	Banjul	1997	F	48	Venous Blood	Invasive
PNI0149	11658_1#24	2097586	22A	22	910	40	NVT	pre-PCV	West Africa	The Gambia	West Coast	Banjul	1998	M	5	Venous Blood	Invasive
PNI0222	11658_1#25	2040142	1	1	618	2	PCV10	pre-PCV	West Africa	The Gambia	West Coast	Banjul	1999	M	4	Venous Blood	Invasive
PNI0140	11658_1#28	2133659	15B/15C	15	9528	5	NVT	pre-PCV	West Africa	The Gambia	West Coast	Banjul	1997	F		Knee joint fluid	Invasive
3678_00	11658_1#3	2106218	19A	19A	199	4	PCV13	pre-PCV	North America	USA	Tennessee		1999		84	Blood	Invasive
PI0165	11658_1#30	2185340	6E(6B)	06A	273	23	PCV7	pre-PCV	West Africa	Senegal		Dakar	2011	F	1	CSF	Invasive
PI0123	11658_1#32	2036134	1	1	3081	2	PCV10	Intro-PCV13	West Africa	The Gambia			2011	M	2	Venous Blood	Invasive
PI0056	11658_1#33	2088008	1	06A	618	2	PCV10	pre-PCV	West Africa	Ghana		Kumasi	2010	F		CSF	Invasive
PI0042	11658_1#34	2037128	1	1	618	2	PCV10	pre-PCV	West Africa	Togo		Lome	2007	F		CSF	Invasive
PI0091	11658_1#35	2034575	1	5	618	2	PCV10	Post-PCV7	West Africa	The Gambia			2010	F	1	Lung Aspirate	Non-invasive
PI0001	11658_1#36	2034973	1	No data	618	2	PCV10	Unknown	West Africa	West Africa						Unknown	Unknown
PI0004	11658_1#37	2036622	1	23F	618	2	PCV10	pre-PCV	West Africa	Senegal		Dakar	2010	M	1	CSF	Invasive
PI0031	11658_1#38	2030165	1	1	618	2	PCV10	Post-PCV7	West Africa	The Gambia			2010	F	4	Venous Blood	Invasive
PI0124	11658_1#40	2035115	1	06A	618	2	PCV10	Intro-PCV13	West Africa	The Gambia			2011	F	1	CSF	Invasive
PI0036	11658_1#41	2078679	1	No data	3575	2	PCV10	Unknown	West Africa	West Africa						Unknown	Unknown
PI0125	11658_1#42	2085514	1	5	618	2	PCV10	Intro-PCV13	West Africa	The Gambia			2011	F	1	Venous Blood	Invasive
PI0010	11658_1#45	2036860	1	07F	618	2	PCV10	pre-PCV	West Africa	Senegal		Dakar	2009			CSF	Invasive
PI0032	11658_1#46	2088684	1	06A	618	2	PCV10	Post-PCV7	West Africa	The Gambia			2010	F	1	Venous Blood	Invasive
PI0012	11658_1#47	2037464	1	No data	618	2	PCV10	Unknown	West Africa	West Africa						Unknown	Unknown
PI0030	11658_1#48	2035499	1	1	618	2	PCV10	Post-PCV7	West Africa	The Gambia			2010	F	4	Pleural fluid	Invasive
PI0007	11658_1#49	2037374	1	No data	618	2	PCV10	Unknown	West Africa	West Africa						Unknown	Unknown
3330_99	11658_1#5	2116460	6B	06B	138	24	PCV7	pre-PCV	North America	USA	Georgia		1999		71	Blood	Invasive
PI0043	11658_1#50	2037608	1	1	618	2	PCV10	pre-PCV	West Africa	Togo		Lome	2008	F		CSF	Invasive
PI0014	11658_1#51	2034982	1	21	618	2	PCV10	pre-PCV	West Africa	Senegal		Dakar	2009			CSF	Invasive
PI0009	11658_1#52	2036331	1	5	618	2	PCV10	pre-PCV	West Africa	Senegal		Dakar	2009			Unknown	Unknown
PI0096	11658_1#53	2034360	1	18C	618	2	PCV10	pre-PCV	West Africa	Benin		Cotonou	2010	M	4	CSF	Invasive
PI0015	11658_1#54	2034330	1	23F	618	2	PCV10	pre-PCV	West Africa	Senegal		Dakar	2011	M		CSF	Invasive
PI0128	11658_1#55	2077892	1	No data	3575	2	PCV10	Unknown	West Africa	West Africa						Unknown	Unknown
PI0002	11658_1#56	2036977	1	1	618	2	PCV10	pre-PCV	West Africa	Senegal		Dakar	2010	M	3	CSF	Invasive
PI0034	11658_1#57	2034716	1	No data	618	2	PCV10	Unknown	West Africa	West Africa						Unknown	Unknown
PI0037	11658_1#58	2073692	1	23F	612	2	PCV10	pre-PCV	West Africa	Senegal		Dakar	2010	F	1	CSF	Invasive
PI0172	11658_1#59	2209107	6A	06A	3324	47	PCV13	pre-PCV	West Africa	Senegal		Dakar	2011	F		CSF	Invasive
5422_99	11658_1#6	2109918	9V	09V	1269	6	PCV7	pre-PCV	North America	USA	Maryland		1999		29	Blood	Invasive
PI0154	11658_1#60	2116101	29	35B	2942	659	NVT	Post-PCV13	West Africa	Benin		Cotonou	2011			CSF	Invasive
PI0166	11658_1#62	2180294	5	5	3339	8	PCV10	pre-PCV	West Africa	Senegal		Dakar	2011	F	3	CSF	Invasive
PI0170	11658_1#63	2125656	14	14	63	9	PCV7	pre-PCV	West Africa	Senegal		Dakar	2011	F	3	CSF	Invasive
PI0246	11658_1#64	2079453	24	35B	2208	150	NVT	pre-PCV	West Africa	Senegal		Dakar	2012	M		CSF	Invasive
PI0113	11658_1#65	2037588	1	No data	618	2	PCV10	Unknown	West Africa	West Africa						Unknown	Unknown
PI0112	11658_1#66	2131995	1	1	217	2	PCV10	pre-PCV	West Africa	Niger		Niamey	2011			CSF	Invasive
PI0151	11658_1#67	2294797	9L	09N	4103	684	NVT	pre-PCV	West Africa	Ghana		Kumasi	2011			CSF	Invasive
PI0157	11658_1#68	2203789	6E(6B)	06A	8052	23	PCV7	pre-PCV	West Africa	Niger		Niamey	2011			CSF	Invasive
PI0160	11658_1#69	2085062	1	1	217	2	PCV10	pre-PCV	West Africa	Niger		Niamey	2011	M	1	CSF	Invasive
PI0163	11658_1#70	2053212	9V	09V	280	43	PCV7	pre-PCV	West Africa	Senegal		Dakar	2011	M		CSF	Invasive
PNI0568	11658_1#72	2064071	9V	9V	5523	85	PCV7	pre-PCV	West Africa	The Gambia	Western Region	Banjul	2003	M		Blood	Invasive
PNI0427	11658_1#73	2039765	1	1	618	2	PCV10	pre-PCV	West Africa	The Gambia	West Coast	Banjul	2001	M		CSF	Invasive
PNI0285	11658_1#74	2085472	1	4	618	2	PCV10	pre-PCV	West Africa	The Gambia	West Coast	Banjul	1996	M	8	Venous Blood	Invasive
PNI0267	11658_1#75	2037045	1	14	618	2	PCV10	pre-PCV	West Africa	The Gambia	West Coast	Banjul	1996		50	Venous Blood	Invasive
PNI0239	11658_1#76	2152375	23F	23F	802	20	PCV7	pre-PCV	West Africa	The Gambia	West Coast	Banjul	1999	F	9	Aspirate	Non-invasive
PNI0274	11658_1#77	2178251	5	5	9935	8	PCV10	pre-PCV	West Africa	The Gambia	West Coast	Banjul	1996	F	4	CSF	Invasive
PNI0304	11658_1#78	2017059	9L	09L	9486	88	NVT	pre-PCV	West Africa	The Gambia	West Coast	Banjul	1999	F	25	Venous Blood	Invasive
PNI0372	11658_1#79	2038556	1	1	618	2	PCV10	pre-PCV	West Africa	The Gambia	West Coast	Banjul	2007	F		CSF	Invasive
PNI0164	11658_1#80	2066157	1	1	3575	2	PCV10	pre-PCV	West Africa	The Gambia	West Coast	Banjul	1998	F	5	Venous Blood	Invasive
PNI0214	11658_1#81	2088757	1	1	3579	2	PCV10	pre-PCV	West Africa	The Gambia	West Coast	Banjul	1998	M	42	Venous Blood	Invasive
PNI0242	11658_1#82	2184481	38	38	310	38	NVT	pre-PCV	West Africa	The Gambia	West Coast	Banjul	1998	F	37	Venous Blood	Invasive
PNI0198	11658_1#85	2037986	1	1	618	2	PCV10	pre-PCV	West Africa	The Gambia	West Coast	Banjul	1998	M	3	Venous Blood	Invasive
PNI0231	11658_1#86	2053872	23F	23F	2160	349	PCV7	pre-PCV	West Africa	The Gambia	West Coast	Banjul	1999	M	34	Venous Blood	Invasive
PNI0286	11658_1#87	2190260	5	5	3404	8	PCV10	pre-PCV	West Africa	The Gambia	West Coast	Banjul	1996	M	70	Venous Blood	Invasive
PNI0299	11658_1#88	2039964	1	19A	612	2	PCV10	pre-PCV	West Africa	The Gambia	West Coast	Banjul	1999	M		Venous Blood	Invasive
PNI0252	11658_1#89	2263570	13	13	9569	413	NVT	pre-PCV	West Africa	The Gambia	West Coast	Banjul	1998	M	9	Ascetic fluid	Invasive
5362_99	11658_1#9	2115405	4	4	205	27	PCV7	pre-PCV	North America	USA	Maryland		1999		43	Blood	Invasive
PNI0277	11658_1#90	2089158	1	1	618	2	PCV10	pre-PCV	West Africa	The Gambia	West Coast	Banjul	1996	F	4	Venous Blood	Invasive
PNI0275	11658_1#91	2114726	5	5	3404	8	PCV10	pre-PCV	West Africa	The Gambia	West Coast	Banjul	1996	F	25	Venous Blood	Invasive
PNI0258	11658_1#92	2167845	5	5	3404	8	PCV10	pre-PCV	West Africa	The Gambia	West Coast	Banjul	1999	M		Venous Blood	Invasive
PATH5933	11658_2#1	2045553	19F	19F	1421	1	PCV7	Post-PCV7	South America	Peru		Lima	2010	F	83	CSF	Invasive
PATH2314	11658_2#10	2048002	19F	19F	7132	1	PCV7	Intro-PCV7	South America	Peru		Lima	2009	M	2	CSF	Invasive
PATH2313	11658_2#11	2053386	19F	19F	646	44	PCV7	Intro-PCV7	South America	Peru		Lima	2009	M	60	Blood	Invasive
PATH2311	11658_2#12	2172318	6E(6B)	06B	90	23	PCV7	Intro-PCV7	South America	Peru		Lima	2009	M	30	Blood	Invasive
PATH2309	11658_2#13	2147122	4	4	206	27	PCV7	Intro-PCV7	South America	Peru		Lima	2009	M	78	Blood	Invasive
PATH2308	11658_2#14	2111408	19F	19F	5459	1	PCV7	Intro-PCV7	South America	Peru		Lima	2009	M	3	Blood	Invasive
PATH2306	11658_2#15	2159728	23F	23F	242	14	PCV7	Intro-PCV7	South America	Peru		Lima	2009	F	13	Pleural fluid	Invasive
PATH2305	11658_2#16	2150101	23F	23F	81	16	PCV7	Intro-PCV7	South America	Peru		Lima	2009	M	1	CSF	Invasive
PATH2304	11658_2#17	2092845	38	23F	5475	38	NVT	Intro-PCV7	South America	Peru		Lima	2009	M	31	Blood	Invasive
PATH2299	11658_2#18	2100297	19F	19F	1421	1	PCV7	pre-PCV	South America	Peru		Lima	2008	M	8	CSF	Invasive
PATH2294	11658_2#19	2087687	19A	19A	320	1	PCV13	pre-PCV	South America	Peru		Lima	2008		4	Blood	Invasive
PATH2283	11658_2#21	2154905	23F	23F	242	14	PCV7	pre-PCV	South America	Peru		Lima	2008	F	1	Blood	Invasive
PATH2282	11658_2#22	2165106	6B	06B	902	321	PCV7	pre-PCV	South America	Peru		Lima	2007	M	1	Blood	Invasive
PATH2281	11658_2#23	2060591	34	34	7441	322	NVT	pre-PCV	South America	Peru		Lima	2007	M	0	Blood	Invasive
PATH2272	11658_2#24	2102907	19F	19F	1421	1	PCV7	pre-PCV	South America	Peru		Lima	2007	F	5	Blood	Invasive
PATH2266	11658_2#26	2001431	7F	07F	5455	32	PCV10	pre-PCV	South America	Peru		Lima	2007	F	0	Blood	Invasive
PATH2262	11658_2#27	1998093	15A	15A	5453	69	NVT	pre-PCV	South America	Peru		Lima	2007	F	1	Blood	Invasive
PATH2256	11658_2#28	2075634	11A	11A	193	11	NVT	pre-PCV	South America	Peru		Lima	2007	M	0	Bronchial secretion	Non-invasive
PATH5914	11658_2#3	2147328	35F	35F	5600	267	NVT	Post-PCV7	South America	Peru		Lima	2010	M	6	Blood	Invasive
PATH2240	11658_2#33	2183789	6E(6B)	06B	315	47	PCV7	pre-PCV	South America	Peru		Lima	2007	M	1	Blood	Invasive
PATH2231	11658_2#37	2182873	6E(6B)	06B	135	115	PCV7	pre-PCV	South America	Peru		Lima	2007	M	3.87945	Blood	Invasive
PATH2230	11658_2#38	2195964	6E(6B)	06B	90	23	PCV7	pre-PCV	South America	Peru		Lima	2007	M	1.17534	Pleural fluid	Invasive
PATH2225	11658_2#39	2100120	6E(6B)	06B	1121	23	PCV7	pre-PCV	South America	Peru		Lima	2006	M	1.21096	Pleural fluid	Invasive
PATH5909	11658_2#4	2113780	5	5	289	8	PCV10	Post-PCV7	South America	Peru		Lima	2010	M	1	Pleural fluid	Invasive
PATH2224	11658_2#40	1998781	15A	15A	5448	69	NVT	pre-PCV	South America	Peru		Lima	2006	F	1.24384	Blood	Invasive
PATH2223	11658_2#41	2148712	6E(6A)	06A	273	23	PCV13	pre-PCV	South America	Peru		Lima	2006	F	2.02466	Peritoneal fluid	Invasive
PATH2222	11658_2#42	2033775	9N	09N	66	16	NVT	pre-PCV	South America	Peru		Lima	2006	M	0	Synovial fluid	Invasive
PATH2220	11658_2#44	2062886	14	14	15	18	PCV7	pre-PCV	South America	Peru		Lima	2006	M	12.3753	Blood	Invasive
PATH2215	11658_2#46	2120676	4	4	206	27	PCV7	pre-PCV	South America	Peru		Lima	2006	M	2.5863	Blood	Invasive
2009217663	11658_2#49	2060966	19A	19A	199	4	PCV13	Post-PCV7	North America	USA	Minnesota		2009		0	Blood	Invasive
PATH3383	11658_2#5	2073571	19F	19F	1203	48	PCV7	Post-PCV7	South America	Peru		Lima	2010	M	2	Blood	Invasive
2009216816	11658_2#50	2068384	15B/15C	15C	199	4	NVT	Post-PCV7	North America	USA	Connecticut		2009		2	Blood	Invasive
2009216718	11658_2#51	2095916	1	1	227	31	PCV10	Post-PCV7	North America	USA	New Mexico		2009		1	Blood	Invasive
2009215718	11658_2#54	2044450	22F	22F	7314	19	NVT	Post-PCV7	North America	USA	Tennessee		2009		2	Blood	Invasive
2009214077	11658_2#56	2097690	22F	22F	433	19	NVT	Post-PCV7	North America	USA	California		2009		2	Blood	Invasive
4346_99	11658_2#57	2144408	19F	19A	634	16	PCV7	pre-PCV	North America	USA	Georgia		1999		1	Blood	Invasive
1396_00	11658_2#58	2094861	1	14	227	31	PCV10	pre-PCV	North America	USA	New York		1999		1	Blood	Invasive
4891_98	11658_2#59	2100184	4	4	695	27	PCV7	pre-PCV	North America	USA	New York		1998		1	CSF	Invasive
2009214041	11658_2#60	2080850	19A	19A	1451	1	PCV13	Post-PCV7	North America	USA	Maryland		2009		0	Blood	Invasive
2009212842	11658_2#62	2059459	22F	22F	433	19	NVT	Post-PCV7	North America	USA	Oregon		2009		1	Blood	Invasive
2009212813	11658_2#64	1990187	7F	07F	191	15	PCV10	Post-PCV7	North America	USA	New York		2009		2	Blood	Invasive
2009211285	11658_2#66	2045475	19A	19A	2514	1	PCV13	Post-PCV7	North America	USA	Tennessee		2009		1	Blood	Invasive
2009211248	11658_2#67	2063236	19A	19A	199	4	PCV13	Post-PCV7	North America	USA	Tennessee		2009		1	Blood	Invasive
2009211142	11658_2#68	1992241	7F	07F	191	15	PCV10	Post-PCV7	North America	USA	Oregon		2009		1	Blood	Invasive
PATH3371	11658_2#7	2139624	19F	19F	1591	16	PCV7	Intro-PCV7	South America	Peru		Lima	2009	M	75	Ascetic fluid	Invasive
2009211102	11658_2#71	1991994	7F	07F	191	15	PCV10	Post-PCV7	North America	USA	Connecticut		2009		2	Blood	Invasive
2009211095	11658_2#72	2087474	19A	19A	320	1	PCV13	Post-PCV7	North America	USA	Connecticut		2009		0	Blood	Invasive
2009209868	11658_2#74	2078101	19A	19A	1451	1	PCV13	Post-PCV7	North America	USA	Maryland		2009		2	Pleural fluid	Invasive
2009214185	11658_2#75	2065432	19F	19F	271	1	PCV7	Post-PCV7	North America	USA	Minnesota		2009		2	Blood	Invasive
2009214180	11658_2#76	1990328	7F	07F	191	15	PCV10	Post-PCV7	North America	USA	Minnesota		2009		2	Blood	Invasive
5904_99	11658_2#77	2093158	23F	23F	33	7	PCV7	pre-PCV	North America	USA	Georgia		1999		0	CSF	Invasive
2009214100	11658_2#80	2151504	22F	22F	9456	19	NVT	Post-PCV7	North America	USA	Minnesota		2009		1	Blood	Invasive
2009216160	11658_2#82	1985842	7F	07F	191	15	PCV10	Post-PCV7	North America	USA	Georgia		2009		0	Blood	Invasive
2009206423	11658_2#84	2075065	19A	19A	1451	1	PCV13	Post-PCV7	North America	USA	Minnesota		2009		0	Blood	Invasive
2009210907	11658_2#85	2091234	21	21	3689	11	NVT	Post-PCV7	North America	USA	Minnesota		2009		2	CSF	Invasive
2010220061	11658_2#86	2022283	7F	07F	191	15	PCV10	Post-PCV7	North America	USA	Tennessee		2009		0	Blood	Invasive
2010208390	11658_2#88	1985145	7F	07F	191	15	PCV10	Post-PCV7	North America	USA	New York		2009		4	Blood	Invasive
2009205598	11658_2#89	2165746	13	13	574	323	NVT	Post-PCV7	North America	USA	Georgia		2009		4	Blood	Invasive
PATH3358	11658_2#9	2131931	38	38	5475	38	NVT	Intro-PCV7	South America	Peru		Lima	2009	M	1	Blood	Invasive
2010216179	11658_2#92	2061387	19A	19A	199	4	PCV13	Post-PCV7	North America	USA	New Mexico		2009		4	Blood	Invasive
2010208312	11658_2#93	2137862	23B1	23B	1373	5	NVT	Post-PCV7	North America	USA	New Mexico		2009		3	Blood	Invasive
2010200609	11658_2#94	2180360	19A	19A	2365	27	PCV13	Post-PCV7	North America	USA	Georgia		2009		4	Blood	Invasive
2009215863	11658_2#95	2081012	12F	12F	3776	55	NVT	Post-PCV7	North America	USA	Tennessee		2009		3	Blood	Invasive
2009210231	11658_2#96	1991012	7F	07F	191	15	PCV10	Post-PCV7	North America	USA	Georgia		2009		3	Blood	Invasive
4754_99	11658_8#1	2004145	3	3	180	12	PCV13	pre-PCV	North America	USA	Georgia		1999		58	Blood	Invasive
PATH3387	11658_8#10	1995250	11A	11A	62	3	NVT	Post-PCV7	South America	Peru		Lima	2010	F	6	Blood	Invasive
PATH5907	11658_8#11	2156395	23F	23F	242	14	PCV7	Post-PCV7	South America	Peru		Lima	2010	M	7	Blood	Invasive
PATH5911	11658_8#12	2112555	23A	23A	338	5	NVT	Post-PCV7	South America	Peru		Lima	2010	F	79	Synovial fluid	Invasive
PATH5913	11658_8#13	2084916	24	24F	230	10	NVT	Post-PCV7	South America	Peru		Lima	2010	M	78	Peritoneal fluid	Invasive
EMORY1113	11658_8#14	2164314	6E(6B)	06B	5628	23	PCV7	Intro-PCV7	South America	Peru	San Marcos		2009	M	0	Nasopharyngeal swab	Carriage
3057_03	11658_8#15	2070142	14	14	13	18	PCV7	pre-PCV	North America	USA	Minnesota		1999		0	Blood	Invasive
2513_99	11658_8#16	2080382	19F	19F	1657	1	PCV7	pre-PCV	North America	USA	Connecticut		1998		1	Blood	Invasive
2009219991	11658_8#2	1987878	7F	07F	191	15	PCV10	Post-PCV7	North America	USA	New Mexico		2009		3	Blood	Invasive
PI0094	11658_8#20	2035210	1	No data	618	2	PCV10	Unknown	West Africa	West Africa						Unknown	Unknown
PNI0279	11658_8#23	2037823	1	1	618	2	PCV10	pre-PCV	West Africa	The Gambia	West Coast	Banjul	1996	M	1	Venous Blood	Invasive
2009209140	11658_8#3	2095459	33F	33F	2705	3	NVT	Post-PCV7	North America	USA	Georgia		2009		1	Blood	Invasive
2009212862	11658_8#4	2010459	33F	33F	60	3	NVT	Post-PCV7	North America	USA	California		2009		0	Blood	Invasive
3006_03	11658_8#5	2059084	18C	18C	3060	50	PCV7	pre-PCV	North America	USA	Minnesota		1999		1	Blood	Invasive
5875_99	11658_8#6	2086882	14	14	124	39	PCV7	pre-PCV	North America	USA	Connecticut		1999		1	Blood	Invasive
PATH2213	11658_8#7	2118736	6E(6B)	06B	5625	105	PCV7	pre-PCV	South America	Peru		Lima	2006	M	1.16986	CSF	Invasive
PATH2288	11658_8#8	2079479	24	24F	6139	295	NVT	pre-PCV	South America	Peru		Lima	2008	F	0	CSF	Invasive
PATH3375	11658_8#9	2112067	6E(6B)	06B	5625	105	PCV7	Post-PCV7	South America	Peru		Lima	2010	M	1	Blood	Invasive
3049_03	11679_1#1	2004014	3	3	180	12	PCV13	pre-PCV	North America	USA	Minnesota		1999		3	Blood	Invasive
2009217662	11679_1#10	2092542	19A	19A	199	4	PCV13	Post-PCV7	North America	USA	Minnesota		2009		4	Blood	Invasive
2009218384	11679_1#12	2085064	9V	09V	156	6	PCV7	Post-PCV7	North America	USA	Tennessee		2009		3	Blood	Invasive
2009218395	11679_1#13	2059131	19A	19A	2514	1	PCV13	Post-PCV7	North America	USA	Tennessee		2009		3	Blood	Invasive
2010204328	11679_1#14	2101327	19A	19A	199	4	PCV13	Post-PCV7	North America	USA	Georgia		2009		4	Blood	Invasive
2010206332	11679_1#15	1992940	7F	07F	191	15	PCV10	Post-PCV7	North America	USA	Minnesota		2009		4	Blood	Invasive
2010220285	11679_1#16	1985678	7F	07F	191	15	PCV10	Post-PCV7	North America	USA	Maryland		2009		3	Blood	Invasive
2010223357	11679_1#19	2108390	38	38	393	38	NVT	Post-PCV7	North America	USA	New York		2009		4	Blood	Invasive
2010216155	11679_1#20	2075291	17F	17F	392	49	NVT	Post-PCV7	North America	USA	New Mexico		2009		3	Blood	Invasive
2010216259	11679_1#21	1994752	7F	07F	191	15	PCV10	Post-PCV7	North America	USA	Connecticut		2009		3	Blood	Invasive
2010216272	11679_1#22	2060269	22F	22F	433	19	NVT	Post-PCV7	North America	USA	Connecticut		2009		4	Blood	Invasive
2010216283	11679_1#23	2120676	15B/15C	15B	1262	11	NVT	Post-PCV7	North America	USA	Connecticut		2009		3	Blood	Invasive
2010209958	11679_1#27	2082880	19A	19A	1451	1	PCV13	Post-PCV7	North America	USA	Minnesota		2009		3	Blood	Invasive
2010220049	11679_1#28	2028956	19A	19A	320	1	PCV13	Post-PCV7	North America	USA	Tennessee		2009		0	Blood	Invasive
2010220067	11679_1#29	2183211	19A	19A	695	27	PCV13	Post-PCV7	North America	USA	Tennessee		2009		0	Blood	Invasive
2009209968	11679_1#3	2035057	19A	19A	320	1	PCV13	Post-PCV7	North America	USA	New York		2009		4	Blood	Invasive
2009212155	11679_1#33	2062173	19A	19A	199	4	PCV13	Post-PCV7	North America	USA	Georgia		2009		2	Blood	Invasive
2009216993	11679_1#36	2062252	6C	06C	9455	89	NVT	Post-PCV7	North America	USA	Georgia		2009		1	Blood	Invasive
2009211258	11679_1#37	2082962	19A	19A	230	10	PCV13	Post-PCV7	North America	USA	Tennessee		2009		0	Blood	Invasive
2009212648	11679_1#38	2049998	19A	19A	292	324	PCV13	Post-PCV7	North America	USA	Colorado		2009		2	Blood	Invasive
2009212708	11679_1#39	1981992	3	3	180	12	PCV13	Post-PCV7	North America	USA	Maryland		2009		0	Blood	Invasive
2009212769	11679_1#40	1989331	7F	07F	191	15	PCV10	Post-PCV7	North America	USA	California		2009		0	Blood	Invasive
2009213981	11679_1#43	2116107	19A	19A	66	16	PCV13	Post-PCV7	North America	USA	Oregon		2009		1	Blood	Invasive
2009214014	11679_1#45	2116158	15B/15C	15C	162	6	NVT	Post-PCV7	North America	USA	Maryland		2009		2	Blood	Invasive
1049_99	11679_1#46	2119432	9N	09N	632	16	NVT	pre-PCV	North America	USA	Maryland		1998		2	Blood	Invasive
2426_99	11679_1#48	2096537	14	14	124	39	PCV7	pre-PCV	North America	USA	Connecticut		1998		0	Blood	Invasive
2446_99	11679_1#49	2117566	4	4	695	27	PCV7	pre-PCV	North America	USA	Connecticut		1998		1	Blood	Invasive
2009214049	11679_1#5	2129638	19A	19A	199	4	PCV13	Post-PCV7	North America	USA	Maryland		2009		3	Blood	Invasive
2009215660	11679_1#51	1995022	12F	12F	218	32	NVT	Post-PCV7	North America	USA	New Mexico		2009		0	Blood	Invasive
2009215701	11679_1#52	2178149	19A	19A	199	4	PCV13	Post-PCV7	North America	USA	New Mexico		2009		0	Blood	Invasive
2009215771	11679_1#53	2027841	19A	19A	320	1	PCV13	Post-PCV7	North America	USA	Tennessee		2009		1	Blood	Invasive
2009215888	11679_1#54	2083847	9N	09N	66	16	NVT	Post-PCV7	North America	USA	Oregon		2009		0	CSF	Invasive
PATH2197	11679_1#57	2080761	14	14	156	6	PCV7	pre-PCV	South America	Peru		Lima	2006	F	0	Blood	Invasive
PATH2199	11679_1#58	2047775	19F	19F	1421	1	PCV7	pre-PCV	South America	Peru		Lima	2006	M	10	CSF	Invasive
PATH2209	11679_1#59	2053541	19F	19F	646	44	PCV7	pre-PCV	South America	Peru		Lima	2006	M	0	CSF	Invasive
PATH2211	11679_1#60	2071575	6E(6A)	06A	5623	105	PCV13	pre-PCV	South America	Peru		Lima	2006	M	1	Blood	Invasive
PATH2212	11679_1#61	2118546	14	14	156	6	PCV7	pre-PCV	South America	Peru		Lima	2006	M	1.47945	Pleural fluid	Invasive
PATH2214	11679_1#62	2101309	19F	19F	1421	1	PCV7	pre-PCV	South America	Peru		Lima	2006	M	6.75616	CSF	Invasive
PATH2218	11679_1#63	2150480	23F	23F	242	14	PCV7	pre-PCV	South America	Peru		Lima	2006	F	0	Blood	Invasive
PATH2219	11679_1#64	2059906	14	14	15	18	PCV7	pre-PCV	South America	Peru		Lima	2006	M	0	CSF	Invasive
PATH2252	11679_1#69	2112317	14	14	9912	6	PCV7	pre-PCV	South America	Peru		Lima	2007	M	0	Blood	Invasive
2009215714	11679_1#7	1991911	7F	07F	191	15	PCV10	Post-PCV7	North America	USA	New Mexico		2009		4	Blood	Invasive
PATH2253	11679_1#70	2056987	6E(6B)	06B	5449	105	PCV7	pre-PCV	South America	Peru		Lima	2007	F	1	Blood	Invasive
PATH2275	11679_1#72	2136295	14	14	156	6	PCV7	pre-PCV	South America	Peru		Lima	2007	F	9	CSF	Invasive
PATH2280	11679_1#73	2114175	14	14	156	6	PCV7	pre-PCV	South America	Peru		Lima	2007	F	1	Blood	Invasive
PATH2284	11679_1#74	2087635	19F	19F	1421	1	PCV7	pre-PCV	South America	Peru		Lima	2008	M	10	Blood	Invasive
PATH2285	11679_1#75	2108420	14	14	156	6	PCV7	pre-PCV	South America	Peru		Lima	2008	M	0	Blood	Invasive
PATH2287	11679_1#76	2083617	24	5	6139	295	NVT	pre-PCV	South America	Peru		Lima	2008	F	0	CSF	Invasive
PATH2297	11679_1#79	2114618	14	14	156	6	PCV7	pre-PCV	South America	Peru		Lima	2008	F	1	Pleural fluid	Invasive
PATH3356	11679_1#82	2112186	14	14	156	6	PCV7	Intro-PCV7	South America	Peru		Lima	2009	F	5	Blood	Invasive
PATH3357	11679_1#83	2120196	18C	18C	9925	414	PCV7	Intro-PCV7	South America	Peru		Lima	2009	F	9	Blood	Invasive
PATH3361	11679_1#84	2089421	38	38	5475	38	NVT	Intro-PCV7	South America	Peru		Lima	2009	M	59	CSF	Invasive
PATH3362	11679_1#85	2065928	6E(6B)	06B	5625	105	PCV7	Intro-PCV7	South America	Peru		Lima	2009	F	1	Blood	Invasive
PATH3365	11679_1#87	2066688	9V	09V	280	43	PCV7	Intro-PCV7	South America	Peru		Lima	2009	F	0	CSF	Invasive
PATH3368	11679_1#88	2060960	6C	06C	1292	89	NVT	Intro-PCV7	South America	Peru		Lima	2009	F	57	Blood	Invasive
PATH3370	11679_1#89	2098958	14	14	6144	18	PCV7	Intro-PCV7	South America	Peru		Lima	2009	M	0	Blood	Invasive
PATH3386	11679_1#90	2139905	23F	23F	81	16	PCV7	Post-PCV7	South America	Peru		Lima	2010	M	7	Blood	Invasive
PATH5903	11679_1#92	2146053	34	34	1902	237	NVT	Post-PCV7	South America	Peru		Lima	2010	F	0	CSF	Invasive
PATH5904	11679_1#93	2150370	6E(6B)	06B	90	23	PCV7	Post-PCV7	South America	Peru		Lima	2010	M	38	Blood	Invasive
PATH5922	11679_1#94	2042382	6C	06C	1292	89	NVT	Post-PCV7	South America	Peru		Lima	2010	F	48	Blood	Invasive
PATH5923	11679_1#95	2053290	14	14	9054	18	PCV7	Post-PCV7	South America	Peru		Lima	2010	F	2	Blood	Invasive
PATH5925	11679_1#96	2021740	15B/15C	15C	3669	131	NVT	Post-PCV7	South America	Peru		Lima	2010	M	66	Peritoneal fluid	Invasive
6966_03	11791_1#11	2110633	14	14	13	18	PCV7	pre-PCV	North America	USA	Minnesota		1999		41	Blood	Invasive
3067_00	11791_1#12	2170660	22F	22F	433	19	NVT	pre-PCV	North America	USA	Tennessee		1999		81	Blood	Invasive
3501_00	11791_1#13	2196667	19A	19A	1936	4	PCV13	pre-PCV	North America	USA	Connecticut		1999		89	Blood	Invasive
3684_99	11791_1#17	2089817	9V	09V	156	6	PCV7	pre-PCV	North America	USA	Tennessee		1998		35	Blood	Invasive
3090_98	11791_1#19	1993897	8	8	3714	296	NVT	pre-PCV	North America	USA	Georgia		1998		9	Blood	Invasive
3535_99	11791_1#21	2034627	6E(6B)	06B	3051	23	PCV7	pre-PCV	North America	USA	Connecticut		1998		39	Blood	Invasive
3439_99	11791_1#22	2108114	4	4	205	27	PCV7	pre-PCV	North America	USA	Georgia		1999		31	Blood	Invasive
3432_99	11791_1#23	2079193	9V	09V	156	6	PCV7	pre-PCV	North America	USA	Georgia		1999		61	Blood	Invasive
PI0041	11791_1#25	2134506	23F	23F	6856	20	PCV7	pre-PCV	West Africa	Togo		Lome	2007	M		CSF	Invasive
PI0171	11791_1#26	2079319	3	3	260	83	PCV13	pre-PCV	West Africa	Senegal		Dakar	2011	M		CSF	Invasive
PI0054	11791_1#27	2082120	1	1	303	2	PCV10	pre-PCV	West Africa	Togo		Lome	2010	M	2	CSF	Invasive
PNI0083	11791_1#29	2128388	22A	12	9483	40	NVT	pre-PCV	West Africa	The Gambia	West Coast	Banjul	1996	M		Unknown	Unknown
4565_99	11791_1#3	2042369	22F	17F	433	19	NVT	pre-PCV	North America	USA	Oregon		1998		44	Blood	Invasive
PI0006	11791_1#30	2036678	1	1	618	2	PCV10	pre-PCV	West Africa	Senegal		Dakar	2010	F		CSF	Invasive
PI0005	11791_1#32	2036980	1	No data	618	2	PCV10	Unknown	West Africa	West Africa						Unknown	Unknown
PI0045	11791_1#33	2088758	1	1	618	2	PCV10	pre-PCV	West Africa	Togo		Lome	2009	M		CSF	Invasive
PI0040	11791_1#34	2088847	1	No data	618	2	PCV10	Unknown	West Africa	West Africa						Unknown	Unknown
PI0011	11791_1#35	2079392	1	No data	3575	2	PCV10	Unknown	West Africa	West Africa						Unknown	Unknown
PI0029	11791_1#36	2037182	1	No data	618	2	PCV10	Unknown	West Africa	West Africa						Unknown	Unknown
PI0164	11791_1#37	2114278	5	5	3404	8	PCV10	pre-PCV	West Africa	Senegal		Dakar	2011	M	3	CSF	Invasive
PNI0076	11791_1#38	2077099	1	1	3575	2	PCV10	pre-PCV	West Africa	The Gambia	West Coast	Banjul	1996	F	8	Lung Aspirate	Non-invasive
5000_99	11791_1#4	2068584	6A	06A	9451	29	PCV13	pre-PCV	North America	USA	Maryland		1998		37	Peritoneal fluid	Invasive
PI0086	11791_1#40	2083019	1	06A	303	2	PCV10	Post-PCV7	West Africa	The Gambia			2010	F		Venous Blood	Invasive
PNI0615	11791_1#41	2172675	5	5	3339	8	PCV10	pre-PCV	West Africa	The Gambia	West Coast	Banjul	2004	M	1	Venous Blood	Invasive
PNI0169	11791_1#42	2031394	1	1	618	2	PCV10	pre-PCV	West Africa	The Gambia	West Coast	Banjul	1997	M	71	Venous Blood	Invasive
PNI0569	11791_1#44	2037325	1	1	618	2	PCV10	pre-PCV	West Africa	The Gambia	West Coast	Banjul	2003	M		Venous Blood	Invasive
PNI0469	11791_1#45	2036862	1	1	618	2	PCV10	pre-PCV	West Africa	The Gambia	West Coast	Banjul	2002	F	4	Venous Blood	Invasive
PNI0482	11791_1#46	2154158	23F	23F	802	20	PCV7	pre-PCV	West Africa	The Gambia	West Coast	Banjul	2002	F		Venous Blood	Invasive
PNI0468	11791_1#48	2153375	23F	23F	802	20	PCV7	pre-PCV	West Africa	The Gambia	West Coast	Banjul	2002	F		CSF	Invasive
PNI0251	11791_1#49	2108594	46	46	5509	88	NVT	pre-PCV	West Africa	The Gambia	West Coast	Banjul	1998	M		Venous Blood	Invasive
2989_99	11791_1#5	1980448	3	3	180	12	PCV13	pre-PCV	North America	USA	Maryland		1998		42	Blood	Invasive
PNI0145	11791_1#50	2061540	14	3	63	9	PCV7	pre-PCV	West Africa	The Gambia	West Coast	Banjul	1997	M	1	Lung Aspirate	Non-invasive
PNI0197	11791_1#51	2048707	1	1	612	2	PCV10	pre-PCV	West Africa	The Gambia	West Coast	Banjul	1998		50	Knee joint fluid	Invasive
PNI0438	11791_1#52	2058678	14	14	63	9	PCV7	pre-PCV	West Africa	The Gambia	West Coast	Banjul	2001	F		CSF	Invasive
PNI0194	11791_1#54	2112229	14	24	63	9	PCV7	pre-PCV	West Africa	The Gambia	West Coast	Banjul	1997	M		Unknown	Unknown
PNI0295	11791_1#55	2036422	1	1	618	2	PCV10	pre-PCV	West Africa	The Gambia	West Coast	Banjul	1996	F	47	Venous Blood	Invasive
PNI0290	11791_1#56	2036025	1	1	618	2	PCV10	pre-PCV	West Africa	The Gambia	West Coast	Banjul	1996	M	38	Venous Blood	Invasive
PNI0289	11791_1#57	2100938	14	14	9938	108	PCV7	pre-PCV	West Africa	The Gambia	West Coast	Banjul	1996	F	2	Venous Blood	Invasive
PNI0230	11791_1#58	2155577	23F	3	802	20	PCV7	pre-PCV	West Africa	The Gambia	West Coast	Banjul	1999	M	7	Venous Blood	Invasive
PNI0246	11791_1#59	2200547	19A	19A	847	53	PCV13	pre-PCV	West Africa	The Gambia	West Coast	Banjul	1998	F	2	Venous Blood	Invasive
3003_03	11791_1#6	2067494	19F	19F	425	175	PCV7	pre-PCV	North America	USA	Minnesota		1999		91	Blood	Invasive
PNI0259	11791_1#60	2157777	5	14	3404	8	PCV10	pre-PCV	West Africa	The Gambia	West Coast	Banjul	1999	M	3	Venous Blood	Invasive
PNI0047	11791_1#61	2136629	23F	23F	2174	94	PCV7	pre-PCV	West Africa	The Gambia	West Coast	Banjul	1996	M	1	CSF	Invasive
1318_00	11791_1#7	2081753	9V	09V	156	6	PCV7	pre-PCV	North America	USA	Georgia		1999		32	Blood	Invasive
EMORY467	11822_1#1	2060732	6C	06A/B/C	5470	13	NVT	Intro-PCV7	South America	Peru	San Marcos		2009	F	2	Nasopharyngeal swab	Carriage
5327_98	11822_1#11	2083298	18C	18C	1515	50	PCV7	pre-PCV	North America	USA	Georgia		1998		1	Blood	Invasive
5330_98	11822_1#12	2151358	6A	06A	1398	29	PCV13	pre-PCV	North America	USA	Georgia		1998		1	Blood	Invasive
5367_98	11822_1#13	2068229	14	14	13	18	PCV7	pre-PCV	North America	USA	Georgia		1998		0	Blood	Invasive
5377_98	11822_1#14	2070371	14	14	9898	18	PCV7	pre-PCV	North America	USA	Georgia		1998		1	Blood	Invasive
5466_98	11822_1#15	2127446	14	14	13	18	PCV7	pre-PCV	North America	USA	Georgia		1998		0	Blood	Invasive
1568_99	11822_1#2	1975888	3	3	180	12	PCV13	pre-PCV	North America	USA	Tennessee		1998		1	Blood	Invasive
2720_00	11822_1#21	2142142	9V	09V	466	6	PCV7	pre-PCV	North America	USA	New York		1999		0	Blood	Invasive
0473_00	11822_1#23	2116057	23F	23F	629	7	PCV7	pre-PCV	North America	USA	Connecticut		1999		2	Blood	Invasive
0474_00	11822_1#24	2107287	14	14	13	18	PCV7	pre-PCV	North America	USA	Connecticut		1999		1	Blood	Invasive
0487_00	11822_1#25	2014923	18C	18C	496	3	PCV7	pre-PCV	North America	USA	Connecticut		1999		0	CSF	Invasive
0568_00	11822_1#26	2173189	4	4	244	27	PCV7	pre-PCV	North America	USA	Connecticut		1999		1	Blood	Invasive
0588_00	11822_1#27	2101933	4	4	205	27	PCV7	pre-PCV	North America	USA	Georgia		1999		1	Blood	Invasive
1506_98	11822_1#28	2099170	14	14	9917	39	PCV7	pre-PCV	North America	USA	Georgia		1998		0	Blood	Invasive
5348_00	11822_1#29	1970250	12F	12F	220	32	NVT	pre-PCV	North America	USA	Tennessee		1999		1	Blood	Invasive
5350_00	11822_1#30	2086676	14	14	124	39	PCV7	pre-PCV	North America	USA	Tennessee		1999		1	Blood	Invasive
4393_03	11822_1#32	2087021	18C	18C	113	50	PCV7	pre-PCV	North America	USA	Minnesota		1999		0	Blood	Invasive
4402_03	11822_1#33	2083926	14	14	124	39	PCV7	pre-PCV	North America	USA	Minnesota		1999		2	Blood	Invasive
4424_03	11822_1#34	2086343	14	14	200	4	PCV7	pre-PCV	North America	USA	Minnesota		1999		1	Blood	Invasive
4429_03	11822_1#35	2077554	6E(6A)	06A	1509	23	PCV13	pre-PCV	North America	USA	Minnesota		1999		0	Blood	Invasive
5289_03	11822_1#38	2127342	6A	06A	460	64	PCV13	pre-PCV	North America	USA	Minnesota		1999		1	Blood	Invasive
5291_03	11822_1#39	2137476	14	14	13	18	PCV7	pre-PCV	North America	USA	Minnesota		1999		2	Blood	Invasive
7385_99	11822_1#4	2112125	14	14	13	18	PCV7	pre-PCV	North America	USA	Georgia		1999		1	Blood	Invasive
0246_00	11822_1#40	2144526	14	14	124	39	PCV7	pre-PCV	North America	USA	Georgia		1999		1	Blood	Invasive
2788_00	11822_1#42	2235789	14	14	124	39	PCV7	pre-PCV	North America	USA	New York		1999		0	Blood	Invasive
4270_98	11822_1#45	2067058	14	14	124	39	PCV7	pre-PCV	North America	USA	Georgia		1998		0	Blood	Invasive
6294_03	11822_1#46	2119980	14	14	671	6	PCV7	pre-PCV	North America	USA	Minnesota		1999		0	Blood	Invasive
6319_03	11822_1#47	2093850	18C	18C	638	50	PCV7	pre-PCV	North America	USA	Minnesota		1999		1	Blood	Invasive
6352_03	11822_1#48	2110228	14	14	13	18	PCV7	pre-PCV	North America	USA	Minnesota		1999		1	Blood	Invasive
6354_03	11822_1#49	2074596	1	14	227	31	PCV10	pre-PCV	North America	USA	Minnesota		1999		1	Blood	Invasive
6379_99	11822_1#5	2108625	9V	09V	643	6	PCV7	pre-PCV	North America	USA	Tennessee		1999		1	Blood	Invasive
6972_03	11822_1#50	2071739	19F	19F	1757	4	PCV7	pre-PCV	North America	USA	Minnesota		1999		1	Blood	Invasive
0939_00	11822_1#51	2066113	14	14	13	18	PCV7	pre-PCV	North America	USA	Connecticut		1999		1	Blood	Invasive
0940_00	11822_1#52	2101083	14	14	124	39	PCV7	pre-PCV	North America	USA	Connecticut		1999		0	Blood	Invasive
0942_00	11822_1#53	2105329	14	14	13	18	PCV7	pre-PCV	North America	USA	Connecticut		1999		0	Blood	Invasive
7102_99	11822_1#54	1991808	7F	07F	191	15	PCV10	pre-PCV	North America	USA	New York		1999		0	Blood	Invasive
4402_99	11822_1#55	2135551	6A	06A	1339	97	PCV13	pre-PCV	North America	USA	Georgia		1999		4	Blood	Invasive
4447_99	11822_1#56	2059448	19A	19A	199	4	PCV13	pre-PCV	North America	USA	California		1998		3	Blood	Invasive
1196_99	11822_1#57	2143700	14	06A	13	18	PCV7	pre-PCV	North America	USA	Georgia		1998		4	Blood	Invasive
2845_99	11822_1#58	2090334	6E(6B)	06B	1394	23	PCV7	pre-PCV	North America	USA	Oregon		1998		3	CSF	Invasive
4757_99	11822_1#59	2201373	6E(6B)	06B	90	23	PCV7	pre-PCV	North America	USA	Georgia		1999		3	Middle ear fluid	Non-invasive
7875_99	11822_1#6	2108596	14	14	13	18	PCV7	pre-PCV	North America	USA	Georgia		1999		0	Blood	Invasive
4758_99	11822_1#60	2202853	6E(6B)	06B	90	23	PCV7	pre-PCV	North America	USA	Georgia		1999		3	Middle ear fluid	Non-invasive
4766_99	11822_1#61	2088097	6A	06A	376	97	PCV13	pre-PCV	North America	USA	Georgia		1999		4	Blood	Invasive
7031_99	11822_1#62	2115751	6A	06A	376	97	PCV13	pre-PCV	North America	USA	Georgia		1999		3	Blood	Invasive
1088_00	11822_1#63	2122696	14	14	13	18	PCV7	pre-PCV	North America	USA	Maryland		1999		4	Joint fluid	Invasive
0939_99	11822_1#64	2098783	6A	06A	376	97	PCV13	pre-PCV	North America	USA	Georgia		1998		3	Blood	Invasive
7721_99	11822_1#65	2143208	19F	19F	81	16	PCV7	pre-PCV	North America	USA	Tennessee		1999		3	Blood	Invasive
5812_99	11822_1#66	1993469	7F	07F	191	15	PCV10	pre-PCV	North America	USA	Connecticut		1999		4	Blood	Invasive
4399_98	11822_1#67	2159573	6A	06A	376	97	PCV13	pre-PCV	North America	USA	Georgia		1998		4	Blood	Invasive
4538_98	11822_1#68	2073402	14	14	124	39	PCV7	pre-PCV	North America	USA	Georgia		1998		3	Blood	Invasive
0392_00	11822_1#69	2072297	18C	18B	9565	50	NVT	pre-PCV	North America	USA	Georgia		1999		5	Blood	Invasive
0431_00	11822_1#70	2106269	19F	19F	425	175	PCV7	pre-PCV	North America	USA	Georgia		1999		4	Blood	Invasive
4575_00	11822_1#71	2090735	6A	06A	647	297	PCV13	pre-PCV	North America	USA	Maryland		1999		3	Blood	Invasive
4624_00	11822_1#72	2057918	23F	23F	629	7	PCV7	pre-PCV	North America	USA	Maryland		1999		5	Blood	Invasive
4380_03	11822_1#73	2102836	9V	09V	156	6	PCV7	pre-PCV	North America	USA	Minnesota		1999		3	Blood	Invasive
5262_03	11822_1#76	2083123	18C	18C	1073	50	PCV7	pre-PCV	North America	USA	Minnesota		1999		3	CSF	Invasive
5294_03	11822_1#77	2042153	22F	22F	433	19	NVT	pre-PCV	North America	USA	Minnesota		1999		5	Blood	Invasive
6378_99	11822_1#78	2041598	19F	19F	236	1	PCV7	pre-PCV	North America	USA	Tennessee		1999		3	Blood	Invasive
3354_00	11822_1#80	2106371	14	14	156	6	PCV7	pre-PCV	North America	USA	Connecticut		1999		3	Blood	Invasive
5626_01	11822_1#81	2111810	9V	09V	1269	6	PCV7	pre-PCV	North America	USA	Oregon		1999		4	Blood	Invasive
0518_99	11822_1#83	2110594	14	14	13	18	PCV7	pre-PCV	North America	USA	Connecticut		1998		63	Blood	Invasive
0752_99	11822_1#85	2087101	9V	09V	156	6	PCV7	pre-PCV	North America	USA	Maryland		1998		68	Blood	Invasive
1026_98	11822_1#86	2220591	23F	23F	81	16	PCV7	pre-PCV	North America	USA	Georgia		1998		75	Blood	Invasive
1582_99	11822_1#87	2101596	15B/15C	15C	645	4	NVT	pre-PCV	North America	USA	Tennessee		1998		63	Blood	Invasive
2269_99	11822_1#88	2076424	11A	11A	62	3	NVT	pre-PCV	North America	USA	Connecticut		1998		82	Blood	Invasive
2450_99	11822_1#89	2060064	14	14	124	39	PCV7	pre-PCV	North America	USA	Connecticut		1998		86	Blood	Invasive
2861_98	11822_1#9	2085756	14	14	44	6	PCV7	pre-PCV	North America	USA	Georgia		1998		0	Blood	Invasive
2691_99	11822_1#90	2114035	34	34	547	45	NVT	pre-PCV	North America	USA	Connecticut		1998		60	Blood	Invasive
5102_99	11822_1#94	2110960	6B	06B	1092	76	PCV7	pre-PCV	North America	USA	Tennessee		1999		1	Blood	Invasive
5754_00	11822_1#95	2010983	3	3	180	12	PCV13	pre-PCV	North America	USA	Maryland		1999		0	Blood	Invasive
2009215804	11822_8#79	2094380	15B/15C	15B	3280	132	NVT	Post-PCV7	North America	USA	Tennessee		2009		0	Blood	Invasive
PATH2279	11822_8#80	2115108	14	14	156	6	PCV7	pre-PCV	South America	Peru		Lima	2007	M	0	Blood	Invasive
1193_99	11826_1#1	2130422	6A	09V	460	64	PCV13	pre-PCV	North America	USA	Georgia		1998		5	Blood	Invasive
3913_99	11826_1#10	2042751	33F	33F	100	3	NVT	pre-PCV	North America	USA	Georgia		1999		3	Blood	Invasive
5043_99	11826_1#13	2053268	18C	18C	1844	50	PCV7	pre-PCV	North America	USA	Tennessee		1998		3	Blood	Invasive
7066_99	11826_1#14	2093996	14	14	656	39	PCV7	pre-PCV	North America	USA	New York		1999		5	Blood	Invasive
5269_99	11826_1#17	2135169	14	14	124	39	PCV7	pre-PCV	North America	USA	California		1999		3	Blood	Invasive
5401_00	11826_1#18	2087282	1	1	227	31	PCV10	pre-PCV	North America	USA	Tennessee		1999		5	Pleural fluid	Invasive
1085_00	11826_1#19	2085005	14	14	124	39	PCV7	pre-PCV	North America	USA	Maryland		1999		3	Blood	Invasive
3220_99	11826_1#2	2121900	15B/15C	14	199	4	NVT	pre-PCV	North America	USA	Georgia		1999		3	Blood	Invasive
2941_00	11826_1#21	2121155	14	14	200	4	PCV7	pre-PCV	North America	USA	California		1999		3	Blood	Invasive
1464_00	11826_1#23	2069796	35B	35B	452	75	NVT	pre-PCV	North America	USA	New York		1999		3	Blood	Invasive
1533_00	11826_1#24	1971374	12F	12F	220	32	NVT	pre-PCV	North America	USA	Georgia		1999		4	Blood	Invasive
1662_00	11826_1#25	2164574	6A	06A	660	13	PCV13	pre-PCV	North America	USA	Connecticut		1999		4	Blood	Invasive
4188_00	11826_1#26	2068603	18C	18C	1516	50	PCV7	pre-PCV	North America	USA	New York		1999		5	Blood	Invasive
3223_99	11826_1#3	2102493	4	15B	695	27	PCV7	pre-PCV	North America	USA	Georgia		1999		4	Blood	Invasive
0074_99	11826_1#30	2073107	18B	18C	113	50	NVT	pre-PCV	North America	USA	Oregon		1998		5	Blood	Invasive
0995_99	11826_1#34	2106044	14	14	124	39	PCV7	pre-PCV	North America	USA	Maryland		1998		3	Blood	Invasive
0581_99	11826_1#37	2080331	18C	18C	113	50	PCV7	pre-PCV	North America	USA	Connecticut		1998		3	Blood	Invasive
0584_99	11826_1#38	2058250	22F	22F	433	19	NVT	pre-PCV	North America	USA	Connecticut		1998		5	Blood	Invasive
0602_99	11826_1#39	2014471	11A	11A	62	3	NVT	pre-PCV	North America	USA	Connecticut		1998		5	Blood	Invasive
0648_99	11826_1#40	2157713	14	14	67	16	PCV7	pre-PCV	North America	USA	Georgia		1998		4	Blood	Invasive
0767_99	11826_1#41	2144917	23F	23F	81	16	PCV7	pre-PCV	North America	USA	Maryland		1998		5	Blood	Invasive
0840_99	11826_1#42	2141188	9V	09V	162	6	PCV7	pre-PCV	North America	USA	Maryland		1998		3	Blood	Invasive
0880_99	11826_1#44	2140826	9V	09V	162	6	PCV7	pre-PCV	North America	USA	Maryland		1998		3	Blood	Invasive
0892_99	11826_1#46	2140458	9V	09V	1269	6	PCV7	pre-PCV	North America	USA	Maryland		1998		5	Blood	Invasive
1013_99	11826_1#48	2198846	23F	23F	81	16	PCV7	pre-PCV	North America	USA	Maryland		1998		3	Blood	Invasive
1014_99	11826_1#49	2097390	1	1	227	31	PCV10	pre-PCV	North America	USA	Maryland		1998		5	Blood	Invasive
3027_03	11826_1#50	2077082	18C	18C	1711	50	PCV7	pre-PCV	North America	USA	Minnesota		1999		3	Blood	Invasive
3031_03	11826_1#51	2051503	19A	19A	667	4	PCV13	pre-PCV	North America	USA	Minnesota		1999		3	Blood	Invasive
5317_99	11826_1#52	2113441	14	14	9	18	PCV7	pre-PCV	North America	USA	California		1999		3	Blood	Invasive
3611_99	11826_1#55	2085592	23F	23F	1389	7	PCV7	pre-PCV	North America	USA	Connecticut		1998		4	CSF	Invasive
3615_99	11826_1#57	2080360	18C	18C	113	50	PCV7	pre-PCV	North America	USA	Connecticut		1998		3	Blood	Invasive
3698_99	11826_1#58	2139589	19F	19F	81	16	PCV7	pre-PCV	North America	USA	Tennessee		1998		3	Blood	Invasive
3731_99	11826_1#60	2114089	6E(6B)	06B	384	23	PCV7	pre-PCV	North America	USA	Tennessee		1998		5	Blood	Invasive
7534_99	11826_1#61	2109273	6A	06A	376	97	PCV13	pre-PCV	North America	USA	Georgia		1999		4	Blood	Invasive
7585_99	11826_1#62	2112555	9V	09V	643	6	PCV7	pre-PCV	North America	USA	Georgia		1999		5	Blood	Invasive
3433_99	11826_1#63	2237063	19A	19A	199	4	PCV13	pre-PCV	North America	USA	Georgia		1999		3	Blood	Invasive
3482_99	11826_1#64	2074625	14	14	156	6	PCV7	pre-PCV	North America	USA	Connecticut		1998		4	Blood	Invasive
3484_99	11826_1#65	2092885	14	14	156	6	PCV7	pre-PCV	North America	USA	Connecticut		1998		3	Blood	Invasive
7742_99	11826_1#68	2094176	14	14	124	39	PCV7	pre-PCV	North America	USA	Tennessee		1999		3	Blood	Invasive
7777_99	11826_1#69	2155707	4	4	205	27	PCV7	pre-PCV	North America	USA	Oregon		1999		3	Blood	Invasive
2781_99	11826_1#7	2085919	18C	18C	9512	50	PCV7	pre-PCV	North America	USA	Connecticut		1998		4	Blood	Invasive
3090_99	11826_1#70	2108227	14	14	13	18	PCV7	pre-PCV	North America	USA	Georgia		1999		3	Blood	Invasive
5817_99	11826_1#71	2123513	38	38	393	38	NVT	pre-PCV	North America	USA	Connecticut		1999		3	Blood	Invasive
2184_98	11826_1#72	2077290	23F	23F	37	7	PCV7	pre-PCV	North America	USA	Georgia		1998		5	Blood	Invasive
2344_98	11826_1#73	2076461	9V	09V	156	6	PCV7	pre-PCV	North America	USA	Georgia		1998		3	Blood	Invasive
2641_98	11826_1#74	2094644	1	1	227	31	PCV10	pre-PCV	North America	USA	Georgia		1998		5	Blood	Invasive
1839_98	11826_1#77	2106225	15B/15C	15B	199	4	NVT	pre-PCV	North America	USA	Georgia		1998		5	Blood	Invasive
0814_00	11826_1#78	2155408	4	4	9557	27	PCV7	pre-PCV	North America	USA	Georgia		1999		3	Blood	Invasive
4566_00	11826_1#79	2054606	6E(6B)	06B	146	23	PCV7	pre-PCV	North America	USA	Maryland		1999		3	Blood	Invasive
4740_00	11826_1#80	2056717	19A	19A	668	4	PCV13	pre-PCV	North America	USA	Maryland		1999		5	Blood	Invasive
2909_99	11826_1#9	2167491	14	14	9487	108	PCV7	pre-PCV	North America	USA	Maryland		1998		3	Blood	Invasive
1288_98	11893_8#1	2068714	14	14	12699	18	PCV7	pre-PCV	North America	USA	Georgia		1998		0	Blood	Invasive
PI0167	11893_8#10	2052739	35D	35B	3329	72	NVT	pre-PCV	West Africa	Senegal		Dakar	2011	M	3	CSF	Invasive
PNI0053	11893_8#11	2139718	19F	19F	925	1	PCV7	pre-PCV	West Africa	The Gambia	West Coast	Banjul	1996	F		Venous Blood	Invasive
2009215889	11893_8#12	1997840	9N	09N	4666	32	NVT	Post-PCV7	North America	USA	Oregon		2009		4	Blood	Invasive
2009218325	11893_8#13	2087861	19A	19A	667	4	PCV13	Post-PCV7	North America	USA	Connecticut		2009		3	Blood	Invasive
2009210908	11893_8#14	2120841	19A	19A	1339	97	PCV13	Post-PCV7	North America	USA	Minnesota		2009		2	Blood	Invasive
2009210936	11893_8#15	2030723	19A	19A	320	1	PCV13	Post-PCV7	North America	USA	Minnesota		2009		1	Blood	Invasive
5351_00	11893_8#2	2087138	9V	09V	156	6	PCV7	pre-PCV	North America	USA	Tennessee		1999		0	Blood	Invasive
2009219568	11893_8#23	2009513	12F	12F	218	32	NVT	pre-PCV	North America	USA	Minnesota		1999		0	Blood	Invasive
PATH2221	11893_8#26	2098055	13	0NT	5593	16	NVT	pre-PCV	South America	Peru		Lima	2006	F	8.70137	Blood	Invasive
PATH3366	11893_8#29	2160432	6E(6B)	06B	135	115	PCV7	Intro-PCV7	South America	Peru		Lima	2009	M	1	Pleural fluid	Invasive
2896_99	11893_8#3	2125673	14	14	782	9	PCV7	pre-PCV	North America	USA	Oregon		1998		3	Blood	Invasive
2733_99	11893_8#30	2056072	6C	06A	1390	111	NVT	pre-PCV	North America	USA	Connecticut		1998		4	CSF	Invasive
4804_00	11893_8#33	2106611	9V	18C	643	6	PCV7	pre-PCV	North America	USA	Maryland		1999		3	Blood	Invasive
0223_99	11893_8#4	2086069	14	14	124	39	PCV7	pre-PCV	North America	USA	California		1998		4	Blood	Invasive
0869_99	11893_8#5	2055333	23F	23F	439	7	PCV7	pre-PCV	North America	USA	Maryland		1998		4	Blood	Invasive
0452_99	11893_8#9	2122539	6E(6B)	06B	384	23	PCV7	pre-PCV	North America	USA	Tennessee		1998		90	Blood	Invasive
PI0126	11940_1#10	2035341	1	1	618	2	PCV10	Intro-PCV13	West Africa	The Gambia			2011	F		Venous Blood	Invasive
PNI0373	11940_1#12	2038607	1	1	618	2	PCV10	pre-PCV	West Africa	The Gambia	West Coast	Banjul	2000	F		Venous Blood	Invasive
5631_98	11940_1#4	2109034	19A	19F	193	11	PCV13	pre-PCV	North America	USA	Georgia		1998		3	Blood	Invasive
ZA_GPS_SP97	12162_1#1	2207461	19F	19F	420	1	PCV7	Post-PCV13	Southern Africa	South Africa	Gauteng		2012	M	3	Blood	Invasive
ZA_GPS_SP106	12162_1#10	2151099	14	14	2652	18	PCV7	Post-PCV13	Southern Africa	South Africa	Western Cape		2012	M		Blood	Invasive
ZA_GPS_SP107	12162_1#11	1984549	7F	7F	218	32	PCV10	Post-PCV13	Southern Africa	South Africa	Western Cape		2012	F	36	CSF	Invasive
ZA_GPS_SP108	12162_1#12	2107747	6E(6B)	6B	2421	37	PCV7	Post-PCV13	Southern Africa	South Africa	Kwazulu Natal		2012	F	22	CSF	Invasive
ZA_GPS_SP109	12162_1#13	2119679	6A	6A	1447	5	PCV13	Post-PCV13	Southern Africa	South Africa	Western Cape		2012	M	64	Pleural fluid	Invasive
ZA_GPS_SP110	12162_1#14	2078450	19A	19A	2062	17	PCV13	Post-PCV13	Southern Africa	South Africa	Gauteng		2012	F	1	Blood	Invasive
ZA_GPS_SP111	12162_1#15	2045304	19A	19A	320	1	PCV13	Post-PCV13	Southern Africa	South Africa	Kwazulu Natal		2012	F	1	Blood	Invasive
ZA_GPS_SP112	12162_1#16	2133428	23F	23F	2059	14	PCV7	Post-PCV13	Southern Africa	South Africa	Eastern Cape		2012	F	3	CSF	Invasive
ZA_GPS_SP113	12162_1#17	2135876	23F	23F	2059	14	PCV7	Post-PCV13	Southern Africa	South Africa	Eastern Cape		2012	M	4	CSF	Invasive
ZA_GPS_SP114	12162_1#18	2166139	6B	6B	242	14	PCV7	Post-PCV13	Southern Africa	South Africa	Gauteng		2012	F	2	Blood/Other	Invasive
ZA_GPS_SP115	12162_1#19	2081428	6A	6A	9909	41	PCV13	Post-PCV13	Southern Africa	South Africa	Mpumalanga		2012	M	2	Blood	Invasive
ZA_GPS_SP98	12162_1#2	2117086	14	14	230	10	PCV7	Post-PCV13	Southern Africa	South Africa	Western Cape		2012	M	4	Blood	Invasive
ZA_GPS_SP116	12162_1#20	2177796	14	14	9901	238	PCV7	Post-PCV13	Southern Africa	South Africa	Limpopo		2012	F		CSF	Invasive
ZA_GPS_SP117	12162_1#21	1986011	3	3	458	51	PCV13	Post-PCV13	Southern Africa	South Africa	Gauteng		2012	F	52	Blood	Invasive
ZA_GPS_SP118	12162_1#22	2080341	19A	19A	2062	17	PCV13	Post-PCV13	Southern Africa	South Africa	Western Cape		2012	F	3	Blood	Invasive
ZA_GPS_SP119	12162_1#23	2106096	5	5	7050	8	PCV10	Post-PCV13	Southern Africa	South Africa	Eastern Cape		2012	F	2	Blood	Invasive
ZA_GPS_SP120	12162_1#24	2143453	19A	19A	12226	17	PCV13	Post-PCV13	Southern Africa	South Africa	Eastern Cape		2012	F	4	Blood	Invasive
ZA_GPS_SP121	12162_1#25	2172135	19F	19F	347	21	PCV7	Post-PCV13	Southern Africa	South Africa	Kwazulu Natal		2012	F	1	Blood	Invasive
ZA_GPS_SP122	12162_1#26	2154922	19F	19F	9937	159	PCV7	Post-PCV13	Southern Africa	South Africa	Kwazulu Natal		2012	F		Blood	Invasive
ZA_GPS_SP123	12162_1#27	2033588	19A	19A	9913	5	PCV13	Post-PCV13	Southern Africa	South Africa	Gauteng		2012	M	43	Blood	Invasive
ZA_GPS_SP124	12162_1#28	2111911	5	5	5659	8	PCV10	Post-PCV13	Southern Africa	South Africa	Gauteng		2012	F	49	Blood	Invasive
ZA_GPS_SP125	12162_1#29	1990458	5	5	5659	8	PCV10	Post-PCV13	Southern Africa	South Africa	Gauteng		2012	F		Blood	Invasive
ZA_GPS_SP99	12162_1#3	2190760	19F	19F	9933	1	PCV7	Post-PCV13	Southern Africa	South Africa	Gauteng		2012	F		Blood	Invasive
ZA_GPS_SP126	12162_1#30	2062349	14	14	230	10	PCV7	Post-PCV13	Southern Africa	South Africa	Kwazulu Natal		2012	M		Blood	Invasive
ZA_GPS_SP127	12162_1#31	2108875	19A	19A	7899	17	PCV13	Post-PCV13	Southern Africa	South Africa	Limpopo		2012	M	3	Other	Unknown
ZA_GPS_SP128	12162_1#32	2114146	19A	19A	2062	17	PCV13	Post-PCV13	Southern Africa	South Africa	Gauteng		2012	M	1	Blood	Invasive
ZA_GPS_SP129	12162_1#33	2002626	6A	6A	1094	41	PCV13	Post-PCV13	Southern Africa	South Africa	Gauteng		2012	F	3	Blood	Invasive
ZA_GPS_SP130	12162_1#34	2024500	7F	7F	2416	56	PCV10	Post-PCV13	Southern Africa	South Africa	Gauteng		2012	F	36	Pleural fluid	Invasive
ZA_GPS_SP131	12162_1#35	2078663	19A	19A	2062	17	PCV13	Post-PCV13	Southern Africa	South Africa	Western Cape		2012	F	3	Blood	Invasive
ZA_GPS_SP132	12162_1#36	2052867	4	4	1221	70	PCV7	Post-PCV13	Southern Africa	South Africa	Gauteng		2012	M	35	CSF	Invasive
ZA_GPS_SP133	12162_1#37	2018303	3	3	458	51	PCV13	Post-PCV13	Southern Africa	South Africa	Kwazulu Natal		2012	F	4	Pleural fluid	Invasive
ZA_GPS_SP134	12162_1#38	2110403	35B	35B	9813	160	NVT	Post-PCV13	Southern Africa	South Africa	Kwazulu Natal		2012	M		Blood	Invasive
ZA_GPS_SP135	12162_1#39	2159140	6A	6A	4087	13	PCV13	Post-PCV13	Southern Africa	South Africa	Gauteng		2012	M	38	CSF	Invasive
ZA_GPS_SP100	12162_1#4	2134722	23F	23F	2059	14	PCV7	Post-PCV13	Southern Africa	South Africa	Gauteng		2012	F	23	Other	Unknown
ZA_GPS_SP136	12162_1#40	2046803	4	4	1221	70	PCV7	Post-PCV13	Southern Africa	South Africa	Western Cape		2012	F	43	Blood/CSF	Invasive
ZA_GPS_SP137	12162_1#41	2129376	18C	18C	1016	68	PCV7	Post-PCV13	Southern Africa	South Africa	Free State		2012	F		Blood	Invasive
ZA_GPS_SP138	12162_1#42	2110572	18C	18C	1016	68	PCV7	Post-PCV13	Southern Africa	South Africa	Northern Cape		2012	M	23	Other	Unknown
ZA_GPS_SP139	12162_1#43	2112961	23F	23F	6279	14	PCV7	Post-PCV13	Southern Africa	South Africa	Gauteng		2012	M	4	Blood	Invasive
ZA_GPS_SP140	12162_1#44	2047686	4	4	1221	70	PCV7	Post-PCV13	Southern Africa	South Africa	Western Cape		2012	F	27	Blood	Invasive
ZA_GPS_SP141	12162_1#45	2103785	19F	19F	271	1	PCV7	Post-PCV13	Southern Africa	South Africa	Mpumalanga		2012	M		CSF	Invasive
ZA_GPS_SP142	12162_1#46	2193769	6A	6A	1447	5	PCV13	Post-PCV13	Southern Africa	South Africa	Western Cape		2012	M	62	Blood	Invasive
ZA_GPS_SP143	12162_1#47	2152968	19A	19A	2062	17	PCV13	Post-PCV13	Southern Africa	South Africa	Mpumalanga		2012	F	1	Blood	Invasive
ZA_GPS_SP144	12162_1#48	2111803	5	5	5659	8	PCV10	Post-PCV13	Southern Africa	South Africa	Free State		2012	M		CSF	Invasive
ZA_GPS_SP145	12162_1#49	2053076	4	4	1221	70	PCV7	Post-PCV13	Southern Africa	South Africa	Gauteng		2012	M	2	CSF	Invasive
ZA_GPS_SP101	12162_1#5	2049140	4	4	1221	70	PCV7	Post-PCV13	Southern Africa	South Africa	Western Cape		2012	M	48	Blood	Invasive
ZA_GPS_SP146	12162_1#50	2212055	19F	19F	347	21	PCV7	Post-PCV13	Southern Africa	South Africa	Kwazulu Natal		2012	F		CSF	Invasive
ZA_GPS_SP147	12162_1#51	2078218	6A	6A	6389	24	PCV13	Post-PCV13	Southern Africa	South Africa	Eastern Cape		2012	F	52	CSF	Invasive
ZA_GPS_SP148	12162_1#52	2147240	19A	19A	2062	17	PCV13	Post-PCV13	Southern Africa	South Africa	Gauteng		2012	F	1	Blood/CSF	Invasive
ZA_GPS_SP149	12162_1#53	2120853	19A	19A	6121	17	PCV13	Post-PCV13	Southern Africa	South Africa	Kwazulu Natal		2012	M	41	CSF	Invasive
ZA_GPS_SP150	12162_1#54	2113094	19A	19A	2062	17	PCV13	Post-PCV13	Southern Africa	South Africa	Gauteng		2012	F		Blood	Invasive
ZA_GPS_SP151	12162_1#55	2226130	14	14	2652	18	PCV7	Post-PCV13	Southern Africa	South Africa	Mpumalanga		2012	M		Blood	Invasive
ZA_GPS_SP152	12162_1#56	2078390	19A	19A	2062	17	PCV13	Post-PCV13	Southern Africa	South Africa	Eastern Cape		2012	M		Blood/CSF	Invasive
ZA_GPS_SP153	12162_1#57	2016153	3	3	180	12	PCV13	Post-PCV13	Southern Africa	South Africa	Gauteng		2012	M		Blood	Invasive
ZA_GPS_SP154	12162_1#58	2190370	23F	23F	1444	14	PCV7	Post-PCV13	Southern Africa	South Africa	Kwazulu Natal		2012	M		Blood	Invasive
ZA_GPS_SP155	12162_1#59	2200228	19F	19F	12700	21	PCV7	Post-PCV13	Southern Africa	South Africa	Western Cape		2012	M	3	CSF	Invasive
ZA_GPS_SP102	12162_1#6	1972741	3	3	1220	83	PCV13	Post-PCV13	Southern Africa	South Africa	Gauteng		2012	M	3	Blood	Invasive
ZA_GPS_SP156	12162_1#60	2198233	19F	19F	420	1	PCV7	Post-PCV13	Southern Africa	South Africa	Free State		2012	F	3	Blood/CSF	Invasive
ZA_GPS_SP157	12162_1#61	1977670	7F	7F	3544	32	PCV10	Post-PCV13	Southern Africa	South Africa	Gauteng		2012	M	33	Blood	Invasive
ZA_GPS_SP158	12162_1#62	2105194	14	14	230	10	PCV7	Post-PCV13	Southern Africa	South Africa	Mpumalanga		2012	F	4	CSF	Invasive
ZA_GPS_SP159	12162_1#63	2064429	19F	19F	8678	1	PCV7	Post-PCV13	Southern Africa	South Africa	Western Cape		2012	F	2	Other	Unknown
ZA_GPS_SP160	12162_1#64	2136742	23F	23F	12520	20	PCV7	Post-PCV13	Southern Africa	South Africa	Gauteng		2012	F	2	Blood	Invasive
ZA_GPS_SP161	12162_1#65	2111932	19A	19A	12521	17	PCV13	Post-PCV13	Southern Africa	South Africa	Western Cape		2012	F	3	Blood	Invasive
ZA_GPS_SP162	12162_1#66	2215502	19F	19F	347	21	PCV7	Post-PCV13	Southern Africa	South Africa	Gauteng		2012	F	4	Blood	Invasive
ZA_GPS_SP163	12162_1#67	2173520	6A	6A	1447	5	PCV13	Post-PCV13	Southern Africa	South Africa	Gauteng		2012	F		Blood	Invasive
ZA_GPS_SP164	12162_1#68	1980753	7F	7F	1176	32	PCV10	Post-PCV13	Southern Africa	South Africa	Gauteng		2012	M	64	Blood	Invasive
ZA_GPS_SP165	12162_1#69	2091763	6A	6A	2295	13	PCV13	Post-PCV13	Southern Africa	South Africa	Gauteng		2012	F	2	Blood	Invasive
ZA_GPS_SP103	12162_1#7	2035632	1	19A	217	2	PCV10	Post-PCV13	Southern Africa	South Africa	Mpumalanga		2012	M		Blood	Invasive
ZA_GPS_SP166	12162_1#70	2143951	14	14	2652	18	PCV7	Post-PCV13	Southern Africa	South Africa	Free State		2012	F	1	CSF	Invasive
ZA_GPS_SP167	12162_1#71	2142881	4	4	5410	79	PCV7	Post-PCV13	Southern Africa	South Africa	Kwazulu Natal		2012	M	3	Blood	Invasive
ZA_GPS_SP168	12162_1#72	2049008	4	4	1221	70	PCV7	Post-PCV13	Southern Africa	South Africa	Gauteng		2012	M	3	Blood	Invasive
ZA_GPS_SP169	12162_1#73	2122159	23F	14	2059	14	PCV7	Post-PCV13	Southern Africa	South Africa	Gauteng		2012	F	41	Blood	Invasive
ZA_GPS_SP170	12162_1#74	2112806	6A	6A	5073	13	PCV13	Post-PCV13	Southern Africa	South Africa	Western Cape		2012	F	4	CSF	Invasive
ZA_GPS_SP171	12162_1#75	2077178	19A	19A	2062	17	PCV13	Post-PCV13	Southern Africa	South Africa	Gauteng		2012	F	1	Blood	Invasive
ZA_GPS_SP172	12162_1#76	2132186	4	4	2290	239	PCV7	Post-PCV13	Southern Africa	South Africa	Eastern Cape		2012	M	52	CSF	Invasive
ZA_GPS_SP173	12162_1#77	2119172	23F	23F	6279	14	PCV7	Post-PCV13	Southern Africa	South Africa	Gauteng		2012	F	3	CSF	Invasive
ZA_GPS_SP174	12162_1#78	2132855	19F	19F	2067	205	PCV7	Post-PCV13	Southern Africa	South Africa	Western Cape		2012	F		Pleural fluid	Invasive
ZA_GPS_SP175	12162_1#79	2155494	5	5	5659	8	PCV10	Post-PCV13	Southern Africa	South Africa	Free State		2012	M		Blood	Invasive
ZA_GPS_SP104	12162_1#8	2106583	5	5	7050	8	PCV10	Post-PCV13	Southern Africa	South Africa	Eastern Cape		2012	M	7	Blood	Invasive
ZA_GPS_SP176	12162_1#80	2166609	6A	6A	2285	13	PCV13	Post-PCV13	Southern Africa	South Africa	Eastern Cape		2012	F	3	CSF	Invasive
ZA_GPS_SP177	12162_1#81	2073280	18C	18C	11698	68	PCV7	Post-PCV13	Southern Africa	South Africa	Mpumalanga		2012	M	4	CSF	Invasive
ZA_GPS_SP178	12162_1#82	2149913	19A	19A	9913	5	PCV13	Post-PCV13	Southern Africa	South Africa	Gauteng		2012	F	28	Blood	Invasive
ZA_GPS_SP179	12162_1#83	2198938	19F	19F	420	1	PCV7	Post-PCV13	Southern Africa	South Africa	Gauteng		2012	M		Blood	Invasive
ZA_GPS_SP180	12162_1#84	2181058	19F	19F	347	21	PCV7	Post-PCV13	Southern Africa	South Africa	Gauteng		2012	F	4	Blood	Invasive
ZA_GPS_SP181	12162_1#85	2113715	5	5	5659	8	PCV10	Post-PCV13	Southern Africa	South Africa	Gauteng		2012	M		Blood	Invasive
ZA_GPS_SP182	12162_1#86	2101503	19F	19F	271	1	PCV7	Post-PCV13	Southern Africa	South Africa	Gauteng		2012	F	41	Blood	Invasive
ZA_GPS_SP183	12162_1#87	2092851	18C	18C	4893	11	PCV7	Post-PCV13	Southern Africa	South Africa	Western Cape		2012	F	28	Blood	Invasive
ZA_GPS_SP184	12162_1#88	2217072	6E(6B)	6B	3207	129	PCV7	Post-PCV13	Southern Africa	South Africa	Gauteng		2012	F	54	CSF	Invasive
ZA_GPS_SP185	12162_1#89	2199779	19F	19F	6277	21	PCV7	Post-PCV13	Southern Africa	South Africa	Mpumalanga		2012	M	4	Pleural fluid	Invasive
ZA_GPS_SP105	12162_1#9	2124582	6E(6B)	6B	185	77	PCV7	Post-PCV13	Southern Africa	South Africa	Eastern Cape		2012	M	4	Blood/CSF	Invasive
ZA_GPS_SP186	12162_1#90	2018822	3	3	458	51	PCV13	Post-PCV13	Southern Africa	South Africa	Gauteng		2012	M	4	CSF	Invasive
ZA_GPS_SP187	12162_1#91	2169181	23F	23F	172	5	PCV7	Post-PCV13	Southern Africa	South Africa	North West		2012	F	16	CSF	Invasive
ZA_GPS_SP188	12162_1#92	2198859	6A	6A	2285	13	PCV13	Post-PCV13	Southern Africa	South Africa	Gauteng		2012	F		Other	Unknown
ZA_GPS_SP189	12162_1#93	2097920	19A	19A	9900	17	PCV13	Post-PCV13	Southern Africa	South Africa	Gauteng		2012	M	1	CSF	Invasive
ZA_GPS_SP190	12162_1#94	2077170	19A	19A	2062	17	PCV13	Post-PCV13	Southern Africa	South Africa	Gauteng		2012	M	2	Blood	Invasive
ZA_GPS_SP191	12162_1#95	2106067	9V	9V	4084	30	PCV7	Post-PCV13	Southern Africa	South Africa	Northern Cape		2012	M		Blood	Invasive
2010210016	12290_2#1	2078694	9N	09N	66	16	NVT	Post-PCV7	North America	USA	Minnesota		2009		48	Blood	Invasive
2010216083	12290_2#13	2054690	35F	0NT	498	36	NVT	Post-PCV7	North America	USA	California		2009		52	Blood	Invasive
2010203350	12290_2#16	1987356	7F	07F	191	15	PCV10	Post-PCV7	North America	USA	Colorado		2009		5	Blood	Invasive
2009214171	12290_2#17	2143538	19A	19A	1451	1	PCV13	Post-PCV7	North America	USA	Minnesota		2009		27	Blood	Invasive
2010200716	12290_2#2	2129454	15B/15C	15B	199	4	NVT	Post-PCV7	North America	USA	Maryland		2009		87	Blood	Invasive
2009218420	12290_2#24	2066754	7F	07F	191	15	PCV10	Post-PCV7	North America	USA	Georgia		2009		5	Blood	Invasive
4585946_3253272_265	12290_2#26	2102379	5	No data	289	8	PCV10	pre-PCV	Southern Africa	Malawi	northern	Karonga	2009	F	17.9417	Nasopharyngeal swab	Carriage
2010208367	12290_2#3	1995303	7F	07F	191	15	PCV10	Post-PCV7	North America	USA	Oregon		2009		87	Blood	Invasive
5596494_3763274_5149	12290_2#31	2102963	35B	23A	361	5	NVT	pre-PCV	Southern Africa	Malawi	northern	Karonga	2010	M		Nasopharyngeal swab	Carriage
D40313	12290_2#32	2207275	19A	No data	5262	53	PCV13	pre-PCV	Southern Africa	Malawi	Southern	Blantyre	2006	M		Blood	Invasive
C6640	12290_2#34	2087086	14	No data	63	9	PCV7	pre-PCV	Southern Africa	Malawi	Southern	Blantyre	2003	M	3	CSF	Invasive
C10263	12290_2#37	2140295	23F	No data	9530	20	PCV7	pre-PCV	Southern Africa	Malawi	Southern	Blantyre	2004		2	CSF	Invasive
4519	12290_2#40	2129741	16F	No data	705	268	NVT	pre-PCV	Southern Africa	Malawi	Southern	Blantyre	1997		2	Blood	Invasive
C3451	12290_2#41	2110231	35B	No data	361	5	NVT	pre-PCV	Southern Africa	Malawi	Southern	Blantyre	2001		2	CSF	Invasive
C11624	12290_2#44	2181899	19B	No data	9570	161	NVT	pre-PCV	Southern Africa	Malawi	Southern	Blantyre	2005		2	CSF	Invasive
A55352	12290_2#47	2119313	6E(6B)	No data	9532	13	PCV7	pre-PCV	Southern Africa	Malawi	Southern	Blantyre	2009	M	22	Blood	Invasive
5551164_3532254_2481	12290_2#48	2209713	19A	19A	847	53	PCV13	pre-PCV	Southern Africa	Malawi	northern	Karonga	2009	F	18.4583	Nasopharyngeal swab	Carriage
2010208397	12290_2#5	1993611	7F	07F	191	15	PCV10	Post-PCV7	North America	USA	New York		2009		66	Blood	Invasive
A56634	12290_2#52	2119197	12F	No data	989	26	NVT	Unknown	Unknown							Unknown	Unknown
D33293	12290_2#53	2093229	1	No data	217	2	PCV10	pre-PCV	Southern Africa	Malawi	Southern	Blantyre	2005	M	8	Blood	Invasive
2010208407	12290_2#6	2213433	1	1	306	31	PCV10	Post-PCV7	North America	USA	Oregon		2009		36	Blood	Invasive
D8775	12290_2#63	2103482	5	No data	289	8	PCV10	pre-PCV	Southern Africa	Malawi	Southern	Blantyre	2000			Blood	Invasive
C17353	12290_2#64	2166747	16F	No data	705	268	NVT	pre-PCV	Southern Africa	Malawi	Southern	Blantyre	2007	F		CSF	Invasive
5597213_3842590_5908	12290_2#65	2169267	6A	06A	9549	190	PCV13	pre-PCV	Southern Africa	Malawi	northern	Karonga	2010	F		Nasopharyngeal swab	Carriage
5291394_3577874_3075	12290_2#66	2060771	7C	7	7105	92	NVT	pre-PCV	Southern Africa	Malawi	northern	Karonga	2010	F	29.6	Nasopharyngeal swab	Carriage
5478156_3522177_2559	12290_2#67	2205203	19F	19F	347	21	PCV7	pre-PCV	Southern Africa	Malawi	northern	Karonga	2009	F	3.15833	Nasopharyngeal swab	Carriage
1991673_3577858_3056	12290_2#68	2239747	19A	19A	847	53	PCV13	pre-PCV	Southern Africa	Malawi	northern	Karonga	2010	F	34.6	Nasopharyngeal swab	Carriage
5394236_3402564_1167	12290_2#69	2095831	6A	06A	9532	13	PCV13	pre-PCV	Southern Africa	Malawi	northern	Karonga	2009	F	4.75833	Nasopharyngeal swab	Carriage
2009218358	12290_2#7	2027055	15A	15A	817	140	NVT	Post-PCV7	North America	USA	Connecticut		2009		6	Blood	Invasive
5416167_3254194_252	12290_2#70	2131652	23F	23F	9530	20	PCV7	pre-PCV	Southern Africa	Malawi	northern	Karonga	2009	F	3.94167	Nasopharyngeal swab	Carriage
5339515_3335566_716	12290_2#72	2170076	5	No data	289	8	PCV10	pre-PCV	Southern Africa	Malawi	northern	Karonga	2009	F	11.6167	Nasopharyngeal swab	Carriage
D12899	12290_2#73	2103012	23F	No data	9491	176	PCV7	pre-PCV	Southern Africa	Malawi	Southern	Blantyre	2001		2	Blood	Invasive
5332109_3710517_4747	12290_2#78	2123274	15B/15C	14	9936	143	NVT	pre-PCV	Southern Africa	Malawi	northern	Karonga	2010	M	7.95833	Nasopharyngeal swab	Carriage
2010208436	12290_2#8	2058052	35F	35F	498	36	NVT	Post-PCV7	North America	USA	New York		2009		5	Blood	Invasive
2010208441	12290_2#9	2108870	19A	19A	2733	6	PCV13	Post-PCV7	North America	USA	New York		2009		54	Blood	Invasive
PATH2730	12290_3#1	2110820	22F	22F	5675	298	NVT	pre-PCV	South America	Peru		Lima	2007	M	2	Nasopharyngeal swab	Carriage
5488660_3418066_1403	12290_3#11	2194627	6B	19A	2987	120	PCV7	pre-PCV	Southern Africa	Malawi	northern	Karonga	2009	F	2.41667	Nasopharyngeal swab	Carriage
5552702_3454869_1631	12290_3#13	2176680	23F	4	802	20	PCV7	pre-PCV	Southern Africa	Malawi	northern	Karonga	2009	M		Nasopharyngeal swab	Carriage
C14848	12290_3#14	2272858	5	No data	289	8	PCV10	pre-PCV	Southern Africa	Malawi	Southern	Blantyre	2006	M	1	CSF	Invasive
PATH2738	12290_3#2	2157504	19A	19A	5662	415	PCV13	pre-PCV	South America	Peru		Lima	2007	F	8	Nasopharyngeal swab	Carriage
C9938	12290_3#21	2090816	1	No data	217	2	PCV10	pre-PCV	Southern Africa	Malawi	Southern	Blantyre	2004			CSF	Invasive
C13751	12290_3#22	2114587	4	No data	2213	86	PCV7	pre-PCV	Southern Africa	Malawi	Southern	Blantyre	2006	F		CSF	Invasive
C3807	12290_3#24	2111799	6A	No data	499	251	PCV13	pre-PCV	Southern Africa	Malawi	Southern	Blantyre	2001		1	CSF	Invasive
C6869	12290_3#26	2070138	34	No data	9546	34	NVT	pre-PCV	Southern Africa	Malawi	Southern	Blantyre	2003	M	3	CSF	Invasive
D7638	12290_3#27	2121470	10B	No data	7055	30	NVT	pre-PCV	Southern Africa	Malawi	Southern	Blantyre	2000			Blood	Invasive
C20777	12290_3#28	2134359	15B/15C	No data	9553	216	NVT	pre-PCV	Southern Africa	Malawi	Southern	Blantyre	2009	F		CSF	Invasive
C22343	12290_3#29	2075748	13	No data	2053	65	NVT	pre-PCV	Southern Africa	Malawi	Southern	Blantyre	2010	M		CSF	Invasive
D33615	12290_3#32	2175493	6E(6B)	No data	9572	143	PCV7	pre-PCV	Southern Africa	Malawi	Southern	Blantyre	2005	F		Blood	Invasive
D56983	12290_3#34	2139143	23F	No data	9530	20	PCV7	pre-PCV	Southern Africa	Malawi	Southern	Blantyre	2010	F		Blood	Invasive
D15233	12290_3#35	2038434	4	No data	2213	86	PCV7	pre-PCV	Southern Africa	Malawi	Southern	Blantyre	2002		2	Blood	Invasive
C12871	12290_3#36	2074796	13	No data	2053	65	NVT	pre-PCV	Southern Africa	Malawi	Southern	Blantyre	2005	F		CSF	Invasive
C18159	12290_3#37	2165674	9L	No data	9460	325	NVT	pre-PCV	Southern Africa	Malawi	Southern	Blantyre	2008	F		CSF	Invasive
D7240	12290_3#38	2207402	19A	No data	847	53	PCV13	pre-PCV	Southern Africa	Malawi	Southern	Blantyre	2000		2	Blood	Invasive
C9864	12290_3#39	2156093	9V	No data	5902	22	PCV7	pre-PCV	Southern Africa	Malawi	Southern	Blantyre	2004	F		CSF	Invasive
D37395	12290_3#40	2196235	6E(6B)	No data	3207	129	PCV7	pre-PCV	Southern Africa	Malawi	Southern	Blantyre	2006	F	1	Blood	Invasive
C19863	12290_3#42	2111620	15B/15C	No data	9936	143	NVT	pre-PCV	Southern Africa	Malawi	Southern	Blantyre	2008	F	2	CSF	Invasive
D43108	12290_3#43	2155816	6A	No data	9915	13	PCV13	pre-PCV	Southern Africa	Malawi	Southern	Blantyre	2007		4	Blood	Invasive
D38559	12290_3#44	2114373	13	No data	2053	65	NVT	pre-PCV	Southern Africa	Malawi	Southern	Blantyre	2006	M	2	Blood	Invasive
D41212	12290_3#45	2192694	15B/15C	No data	172	5	NVT	pre-PCV	Southern Africa	Malawi	Southern	Blantyre	2007	M	2	Blood	Invasive
C13117	12290_3#46	2156570	6A	No data	2987	120	PCV13	pre-PCV	Southern Africa	Malawi	Southern	Blantyre	2005	F	2	CSF	Invasive
D23824	12290_3#47	2121775	1	No data	217	2	PCV10	Unknown	Unknown							Unknown	Unknown
C2266	12290_3#48	2063160	35B	No data	5396	233	NVT	pre-PCV	Southern Africa	Malawi	Southern	Blantyre	2000		2	CSF	Invasive
5525231_3359791_879	12290_3#49	2117083	18A	18A	9517	11	NVT	pre-PCV	Southern Africa	Malawi	northern	Karonga	2009	F	1	Nasopharyngeal swab	Carriage
5542242_3323268_613	12290_3#50	2045927	18C	18C	9470	40	PCV7	pre-PCV	Southern Africa	Malawi	northern	Karonga	2009	F		Nasopharyngeal swab	Carriage
5544499_3319434_529	12290_3#52	2181078	19F	19F	6095	21	PCV7	pre-PCV	Southern Africa	Malawi	northern	Karonga	2009	M		Nasopharyngeal swab	Carriage
5542199_3320073_556	12290_3#53	2127565	10B	10B	7055	30	NVT	pre-PCV	Southern Africa	Malawi	northern	Karonga	2009	M		Nasopharyngeal swab	Carriage
D34320	12290_3#54	2178490	23F	No data	802	20	PCV7	pre-PCV	Southern Africa	Malawi	Southern	Blantyre	2005	M	4	Blood	Invasive
A55581	12290_3#55	2095515	1	No data	217	2	PCV10	pre-PCV	Southern Africa	Malawi	Southern	Blantyre	2009	F	29	Blood	Invasive
B19728	12290_3#56	2026257	35B	No data	5396	233	NVT	pre-PCV	Southern Africa	Malawi	Southern	Blantyre	2009	M	68	CSF	Invasive
5541552_3335773_710	12290_3#57	2076756	18C	35	9484	68	PCV7	pre-PCV	Southern Africa	Malawi	northern	Karonga	2009	F		Nasopharyngeal swab	Carriage
C6912	12290_3#58	2023545	35B	No data	5396	233	NVT	pre-PCV	Southern Africa	Malawi	Southern	Blantyre	2003	F	4	CSF	Invasive
C10017	12290_3#59	2115728	13	No data	2053	65	NVT	Unknown	Unknown							Unknown	Unknown
C10123	12290_3#60	2112322	15B/15C	No data	9936	143	NVT	pre-PCV	Southern Africa	Malawi	Southern	Blantyre	2004			CSF	Invasive
A55213	12290_3#61	2002069	7F	No data	8672	56	PCV10	pre-PCV	Southern Africa	Malawi	Southern	Blantyre	2009	M	40	Blood	Invasive
5543385_3292545_428	12290_3#63	2123257	21	No data	9517	11	NVT	pre-PCV	Southern Africa	Malawi	northern	Karonga	2009	F		Nasopharyngeal swab	Carriage
5509570_3319627_541	12290_3#64	2238644	35B	18C	172	5	NVT	pre-PCV	Southern Africa	Malawi	northern	Karonga	2009	F	1	Nasopharyngeal swab	Carriage
5544499_3335895_718	12290_3#65	2182772	19F	19F	6095	21	PCV7	pre-PCV	Southern Africa	Malawi	northern	Karonga	2009	M		Nasopharyngeal swab	Carriage
A59717	12290_3#66	2052026	17F	No data	9926	61	NVT	pre-PCV	Southern Africa	Malawi	Southern	Blantyre	2010	F	49	Blood	Invasive
D4775	12290_3#67	2157194	6A	No data	9915	13	PCV13	pre-PCV	Southern Africa	Malawi	Southern	Blantyre	2000			Blood	Invasive
5544296_3551717_2754	12290_3#68	2104198	5	No data	289	8	PCV10	pre-PCV	Southern Africa	Malawi	northern	Karonga	2009	F	1	Nasopharyngeal swab	Carriage
C499	12290_3#69	2126971	23F	No data	802	20	PCV7	pre-PCV	Southern Africa	Malawi	Southern	Blantyre	2006		1	CSF	Invasive
5563161_3419689_1567	12290_3#7	2169179	23F	19A	802	20	PCV7	pre-PCV	Southern Africa	Malawi	northern	Karonga	2009	F		Nasopharyngeal swab	Carriage
D13156	12290_3#70	2125988	23F	No data	802	20	PCV7	pre-PCV	Southern Africa	Malawi	Southern	Blantyre	2001			Blood	Invasive
D24854	12290_3#71	2078653	34	No data	9524	217	NVT	pre-PCV	Southern Africa	Malawi	Southern	Blantyre	2004	F	2	Blood	Invasive
A57452	12290_3#73	2097881	6A	No data	2285	13	PCV13	Unknown	Unknown							Unknown	Unknown
5509570_3262476_415	12290_3#74	2075180	18C	18C	9484	68	PCV7	pre-PCV	Southern Africa	Malawi	northern	Karonga	2009	F	1	Nasopharyngeal swab	Carriage
A59679	12290_3#75	2120486	9V	No data	11778	22	PCV7	pre-PCV	Southern Africa	Malawi	Southern	Blantyre	2010	F	37	Blood	Invasive
D2310	12290_3#76	2035862	18F	No data	9536	142	NVT	pre-PCV	Southern Africa	Malawi	Southern	Blantyre	1999			Blood	Invasive
A56847	12290_3#77	2013863	25F	No data	105	155	NVT	pre-PCV	Southern Africa	Malawi	Southern	Blantyre	2009	F	48	Blood	Invasive
D12859	12290_3#78	2081279	4	No data	2213	86	PCV7	pre-PCV	Southern Africa	Malawi	Southern	Blantyre	2001			Blood	Invasive
A59588	12290_3#81	2166556	19F	No data	6095	21	PCV7	Unknown	Southern Africa	Malawi						Unknown	Unknown
C17094	12290_3#82	2123286	9V	No data	5902	22	PCV7	pre-PCV	Southern Africa	Malawi	Southern	Blantyre	2007	F	12	CSF	Invasive
C13208	12290_3#88	2095216	1	No data	217	2	PCV10	pre-PCV	Southern Africa	Malawi	Southern	Blantyre	2005	M	8	CSF	Invasive
C5737	12290_3#89	2092850	1	No data	11745	2	PCV10	pre-PCV	Southern Africa	Malawi	Southern	Blantyre	2002		7	CSF	Invasive
5525231_3447769_1559	12290_3#90	2126162	6E(6B)	06B	2285	13	PCV7	pre-PCV	Southern Africa	Malawi	northern	Karonga	2009	F	1	Nasopharyngeal swab	Carriage
5600726_3783753_5302	12290_3#91	2126830	6E(6B)	18A	2285	13	PCV7	pre-PCV	Southern Africa	Malawi	northern	Karonga	2010	M		Nasopharyngeal swab	Carriage
5512092_3625790_4542	12290_3#92	2155454	6A	14	7063	223	PCV13	pre-PCV	Southern Africa	Malawi	northern	Karonga	2010	M	2.88333	Nasopharyngeal swab	Carriage
PATH5941	12291_1#1	2143936	23F	23F	81	16	PCV7	Intro-PCV10	South America	Peru		Lima	2011	M		Blood	Invasive
PATH5951	12291_1#11	2089636	19F	19F	11396	1	PCV7	Intro-PCV10	South America	Peru		Lima	2011	F	52	CSF	Invasive
PATH5952	12291_1#12	2023491	15B/15C	15B	3669	131	NVT	Intro-PCV10	South America	Peru		Lima	2011	M	69	Blood	Invasive
PATH5953	12291_1#13	2134271	39	39	9056	350	NVT	Intro-PCV10	South America	Peru		Lima	2011	F	70	Blood	Invasive
PATH5956	12291_1#16	2298041	4	4	5465	416	PCV7	Intro-PCV10	South America	Peru		Lima	2011			Unknown	Unknown
PATH5957	12291_1#17	2193011	6E(6B)	06B	315	47	PCV7	Intro-PCV10	South America	Peru		Lima	2011			Unknown	Unknown
PATH5958	12291_1#18	2196424	6E(6B)	06B	315	47	PCV7	Intro-PCV10	South America	Peru		Lima	2011			Unknown	Unknown
PATH5942	12291_1#2	2100069	14	14	7432	6	PCV7	Intro-PCV10	South America	Peru		Lima	2011	F	7	Blood	Invasive
PATH5960	12291_1#20	2103572	9V	09V	280	43	PCV7	Intro-PCV10	South America	Peru		Lima	2011	M		Blood	Invasive
PATH5961	12291_1#21	2055939	6C	06C	1292	89	NVT	Intro-PCV10	South America	Peru		Lima	2011	F		Blood	Invasive
PATH5962	12291_1#22	2138895	19F	19F	81	16	PCV7	Intro-PCV10	South America	Peru		Lima	2011			Unknown	Unknown
PATH5964	12291_1#24	2071337	14	14	156	6	PCV7	Intro-PCV10	South America	Peru		Lima	2011			Unknown	Unknown
PATH5965	12291_1#25	2075502	28A	28A	494	191	NVT	Unknown	South America	Peru		Lima				Unknown	Unknown
PATH2522	12291_1#26	2089799	23A	23A	439	7	NVT	pre-PCV	South America	Peru		Lima	2007		6	Nasopharyngeal swab	Carriage
PATH2525	12291_1#29	2053687	19F	19F	646	44	PCV7	pre-PCV	South America	Peru		Lima	2007	M	2	Nasopharyngeal swab	Carriage
PATH5943	12291_1#3	1979678	12F	12F	218	32	NVT	Intro-PCV10	South America	Peru		Lima	2011	F		CSF	Invasive
PATH2526	12291_1#30	2153070	23F	23F	242	14	PCV7	pre-PCV	South America	Peru		Lima	2007		6	Nasopharyngeal swab	Carriage
PATH2527	12291_1#31	2144630	23F	23F	242	14	PCV7	pre-PCV	South America	Peru		Lima	2007	M	6	Nasopharyngeal swab	Carriage
PATH2528	12291_1#32	2118997	24	24F	230	10	NVT	pre-PCV	South America	Peru		Lima	2007	M	10	Nasopharyngeal swab	Carriage
PATH2529	12291_1#33	2106901	11A	11A	193	11	NVT	pre-PCV	South America	Peru		Lima	2007		7	Nasopharyngeal swab	Carriage
PATH2530	12291_1#34	2079875	21	21	193	11	NVT	pre-PCV	South America	Peru		Lima	2007		12	Nasopharyngeal swab	Carriage
PATH2531	12291_1#35	2101575	19A	19A	5460	252	PCV13	pre-PCV	South America	Peru		Lima	2007	M	7	Nasopharyngeal swab	Carriage
PATH2532	12291_1#36	2084969	10A	10A	5658	326	NVT	pre-PCV	South America	Peru		Lima	2007	M	9	Nasopharyngeal swab	Carriage
PATH2533	12291_1#37	2177420	23F	23F	81	16	PCV7	pre-PCV	South America	Peru		Lima	2007	M	7	Nasopharyngeal swab	Carriage
PATH2534	12291_1#38	2038112	15A	15A	5448	69	NVT	pre-PCV	South America	Peru		Lima	2007	M	11	Nasopharyngeal swab	Carriage
PATH2535	12291_1#39	2131120	35F	35F	5600	267	NVT	pre-PCV	South America	Peru		Lima	2007	M	8	Nasopharyngeal swab	Carriage
PATH5944	12291_1#4	2089577	19F	19F	1421	1	PCV7	Intro-PCV10	South America	Peru		Lima	2011	F	3	Blood	Invasive
PATH2537	12291_1#41	2049517	19F	19F	646	44	PCV7	pre-PCV	South America	Peru		Lima	2007	M	9	Nasopharyngeal swab	Carriage
PATH2538	12291_1#42	2142325	23F	23F	81	16	PCV7	pre-PCV	South America	Peru		Lima	2007	M	9	Nasopharyngeal swab	Carriage
PATH2539	12291_1#43	2008474	23F	23F	1012	3	PCV7	pre-PCV	South America	Peru		Lima	2007		17	Nasopharyngeal swab	Carriage
PATH2540	12291_1#44	2087325	19F	19F	11396	1	PCV7	pre-PCV	South America	Peru		Lima	2007		14	Nasopharyngeal swab	Carriage
PATH2541	12291_1#45	2144621	6C	06C	5611	13	NVT	pre-PCV	South America	Peru		Lima	2007	M	13	Nasopharyngeal swab	Carriage
PATH2543	12291_1#47	2046373	19F	19F	1421	1	PCV7	pre-PCV	South America	Peru		Lima	2007	M	17	Nasopharyngeal swab	Carriage
PATH2544	12291_1#48	2038183	19F	19F	1428	1	PCV7	pre-PCV	South America	Peru		Lima	2007		17	Nasopharyngeal swab	Carriage
PATH5945	12291_1#5	1992676	3	3	9060	12	PCV13	Intro-PCV10	South America	Peru		Lima	2011	F	2	Peritoneal fluid	Invasive
PATH2546	12291_1#50	2168744	6E(6B)	06B	1129	23	PCV7	pre-PCV	South America	Peru		Lima	2007	M	14	Nasopharyngeal swab	Carriage
PATH2547	12291_1#51	2089559	19F	19F	1421	1	PCV7	pre-PCV	South America	Peru		Lima	2007		15	Nasopharyngeal swab	Carriage
PATH2548	12291_1#52	2091857	19F	19F	1421	1	PCV7	pre-PCV	South America	Peru		Lima	2007		15	Nasopharyngeal swab	Carriage
PATH2549	12291_1#53	1968563	33F	33F	1012	3	NVT	pre-PCV	South America	Peru		Lima	2007		15	Nasopharyngeal swab	Carriage
PATH2550	12291_1#54	2159187	23F	23F	242	14	PCV7	pre-PCV	South America	Peru		Lima	2007		14	Nasopharyngeal swab	Carriage
PATH2551	12291_1#55	1990869	28A	28A	546	191	NVT	pre-PCV	South America	Peru		Lima	2007	M	13	Nasopharyngeal swab	Carriage
PATH2552	12291_1#56	2181831	6E(6B)	06B	315	47	PCV7	pre-PCV	South America	Peru		Lima	2007	M	13	Nasopharyngeal swab	Carriage
PATH2553	12291_1#57	2037866	15B/15C	15B	156	6	NVT	pre-PCV	South America	Peru		Lima	2007		13	Nasopharyngeal swab	Carriage
PATH2554	12291_1#58	2137417	15B/15C	15C	5461	327	NVT	pre-PCV	South America	Peru		Lima	2007		16	Nasopharyngeal swab	Carriage
PATH2555	12291_1#59	2063246	19F	19F	320	1	PCV7	pre-PCV	South America	Peru		Lima	2007	M	16	Nasopharyngeal swab	Carriage
PATH5946	12291_1#6	2166258	19A	19A	5460	252	PCV13	Intro-PCV10	South America	Peru		Lima	2011	M	1	Pleural fluid	Invasive
PATH2557	12291_1#61	2141686	19F	19F	81	16	PCV7	pre-PCV	South America	Peru		Lima	2007	M	20	Nasopharyngeal swab	Carriage
PATH2583	12291_1#63	2056731	23F	23F	81	16	PCV7	pre-PCV	South America	Peru		Lima	2007	M	20	Nasopharyngeal swab	Carriage
PATH2585	12291_1#65	2073548	23F	23F	5463	113	PCV7	pre-PCV	South America	Peru		Lima	2007	M	20	Nasopharyngeal swab	Carriage
PATH2586	12291_1#66	2096913	13	13	5593	16	NVT	pre-PCV	South America	Peru		Lima	2007	M	20	Nasopharyngeal swab	Carriage
PATH2588	12291_1#68	2063719	14	14	156	6	PCV7	pre-PCV	South America	Peru		Lima	2007	M	15	Nasopharyngeal swab	Carriage
PATH2589	12291_1#69	2111283	6E(6B)	06B	90	23	PCV7	pre-PCV	South America	Peru		Lima	2007	F	13	Nasopharyngeal swab	Carriage
PATH5947	12291_1#7	2090724	19F	19F	1421	1	PCV7	Intro-PCV10	South America	Peru		Lima	2011	M	77	Blood	Invasive
PATH2590	12291_1#70	2180103	23F	23F	242	14	PCV7	pre-PCV	South America	Peru		Lima	2007	F	2	Nasopharyngeal swab	Carriage
PATH2591	12291_1#71	2070716	4	4	5465	416	PCV7	pre-PCV	South America	Peru		Lima	2007	F	5	Nasopharyngeal swab	Carriage
PATH2592	12291_1#72	2102565	9V	09V	156	6	PCV7	pre-PCV	South America	Peru		Lima	2007	F	5	Nasopharyngeal swab	Carriage
PATH2593	12291_1#73	2097366	10B	10A	5466	240	NVT	pre-PCV	South America	Peru		Lima	2007	M	6	Nasopharyngeal swab	Carriage
PATH2594	12291_1#74	2201592	6E(6A)	06A	5467	189	PCV13	pre-PCV	South America	Peru		Lima	2007	F	6	Nasopharyngeal swab	Carriage
PATH2595	12291_1#75	2148481	35F	35F	5600	267	NVT	pre-PCV	South America	Peru		Lima	2007	F	6	Nasopharyngeal swab	Carriage
PATH2596	12291_1#76	2095358	35F	35F	2991	177	NVT	pre-PCV	South America	Peru		Lima	2007	M	2	Nasopharyngeal swab	Carriage
PATH2597	12291_1#77	2122551	6E(6B)	06B	1121	23	PCV7	pre-PCV	South America	Peru		Lima	2007	M	4	Nasopharyngeal swab	Carriage
PATH2728	12291_1#78	1998506	15A	15A	5448	69	NVT	pre-PCV	South America	Peru		Lima	2007	F	3	Nasopharyngeal swab	Carriage
PATH2729	12291_1#79	2148738	11A	11A	5667	417	NVT	pre-PCV	South America	Peru		Lima	2007	M	2	Nasopharyngeal swab	Carriage
PATH5948	12291_1#8	2124236	10A	10A	9055	326	NVT	Intro-PCV10	South America	Peru		Lima	2011	F	15	Blood	Invasive
PATH2731	12291_1#80	2179352	19F	19F	81	16	PCV7	pre-PCV	South America	Peru		Lima	2007	M	6	Nasopharyngeal swab	Carriage
PATH2732	12291_1#81	2103210	9V	09V	156	6	PCV7	pre-PCV	South America	Peru		Lima	2007	F	6	Nasopharyngeal swab	Carriage
PATH2733	12291_1#82	2053858	6E(6B)	06B	5464	189	PCV7	pre-PCV	South America	Peru		Lima	2007	M	4	Nasopharyngeal swab	Carriage
PATH2734	12291_1#83	2061547	7C	24F	5468	18	NVT	pre-PCV	South America	Peru		Lima	2007	M	7	Nasopharyngeal swab	Carriage
PATH2736	12291_1#85	2184847	23F	23F	81	16	PCV7	pre-PCV	South America	Peru		Lima	2007	M	7	Nasopharyngeal swab	Carriage
PATH2737	12291_1#86	2132047	19F	19F	88	198	PCV7	pre-PCV	South America	Peru		Lima	2007	F	11	Nasopharyngeal swab	Carriage
PATH2739	12291_1#87	2070454	9N	09N	66	16	NVT	pre-PCV	South America	Peru		Lima	2007	M	8	Nasopharyngeal swab	Carriage
PATH2740	12291_1#88	2141746	19F	19F	81	16	PCV7	pre-PCV	South America	Peru		Lima	2007	M	7	Nasopharyngeal swab	Carriage
PATH2741	12291_1#89	2082368	19F	19F	236	1	PCV7	pre-PCV	South America	Peru		Lima	2007	F	12	Nasopharyngeal swab	Carriage
PATH2743	12291_2#1	2140394	23F	0NT	81	16	PCV7	pre-PCV	South America	Peru		Lima	2007	M	8	Nasopharyngeal swab	Carriage
PATH3190	12291_2#11	2087466	19F	06B	11396	1	PCV7	pre-PCV	South America	Peru		Lima	2008	M	19	Nasopharyngeal swab	Carriage
PATH3191	12291_2#12	2022127	15B/15C	06B	3669	131	NVT	pre-PCV	South America	Peru		Lima	2008	M	23	Nasopharyngeal swab	Carriage
PATH3192	12291_2#13	2109742	39	06B	9056	350	NVT	pre-PCV	South America	Peru		Lima	2008	M	19	Nasopharyngeal swab	Carriage
PATH3197	12291_2#17	2174496	6E(6B)	23A	315	47	PCV7	pre-PCV	South America	Peru		Lima	2008	F	4	Nasopharyngeal swab	Carriage
PATH3198	12291_2#18	2171459	6E(6B)	24F	315	47	PCV7	pre-PCV	South America	Peru		Lima	2008	M	6	Nasopharyngeal swab	Carriage
PATH2744	12291_2#2	2102333	14	19F	7432	6	PCV7	pre-PCV	South America	Peru		Lima	2007	F	8	Nasopharyngeal swab	Carriage
PATH3200	12291_2#20	2100076	9V	23F	280	43	PCV7	pre-PCV	South America	Peru		Lima	2008	F	4	Nasopharyngeal swab	Carriage
PATH3202	12291_2#22	2134389	19F	15A	81	16	PCV7	pre-PCV	South America	Peru		Lima	2008	M	6	Nasopharyngeal swab	Carriage
PATH3204	12291_2#24	2071370	14	11A	156	6	PCV7	pre-PCV	South America	Peru		Lima	2008	F	7	Nasopharyngeal swab	Carriage
PATH3205	12291_2#25	2075297	28A	06B	494	191	NVT	pre-PCV	South America	Peru		Lima	2008	F	3	Nasopharyngeal swab	Carriage
PATH3209	12291_2#29	2048266	19F	19F	646	44	PCV7	pre-PCV	South America	Peru		Lima	2008	M	11	Nasopharyngeal swab	Carriage
PATH3210	12291_2#30	2133759	23F	19F	242	14	PCV7	pre-PCV	South America	Peru		Lima	2008	M	8	Nasopharyngeal swab	Carriage
PATH3212	12291_2#32	2108800	24	10A	230	10	NVT	pre-PCV	South America	Peru		Lima	2008	M	12	Nasopharyngeal swab	Carriage
PATH3213	12291_2#33	2109973	11A	14	193	11	NVT	pre-PCV	South America	Peru		Lima	2008	M	8	Nasopharyngeal swab	Carriage
PATH3214	12291_2#34	2072774	21	15A	193	11	NVT	pre-PCV	South America	Peru		Lima	2008	F	8	Nasopharyngeal swab	Carriage
PATH3216	12291_2#35	2101235	19A	19F	5460	252	PCV13	pre-PCV	South America	Peru		Lima	2008	M	13	Nasopharyngeal swab	Carriage
PATH3218	12291_2#37	2171838	23F	15C	81	16	PCV7	pre-PCV	South America	Peru		Lima	2008	F	15	Nasopharyngeal swab	Carriage
PATH3219	12291_2#38	2038352	15A	06B	5448	69	NVT	pre-PCV	South America	Peru		Lima	2008	F	13	Nasopharyngeal swab	Carriage
PATH3220	12291_2#39	2133014	35F	15C	5600	267	NVT	pre-PCV	South America	Peru		Lima	2008	F	13	Nasopharyngeal swab	Carriage
PATH3221	12291_2#40	2147358	23F	14	undeterminable	14	PCV7	pre-PCV	South America	Peru		Lima	2008	M	17	Nasopharyngeal swab	Carriage
PATH3222	12291_2#41	2049666	19F	19F	646	44	PCV7	pre-PCV	South America	Peru		Lima	2008	F	17	Nasopharyngeal swab	Carriage
PATH3223	12291_2#42	2143920	23F	19F	81	16	PCV7	pre-PCV	South America	Peru		Lima	2008	F	15	Nasopharyngeal swab	Carriage
PATH3224	12291_2#43	2008031	23F	19F	1012	3	PCV7	pre-PCV	South America	Peru		Lima	2008	M	13	Nasopharyngeal swab	Carriage
PATH3225	12291_2#44	2079551	19F	19F	11396	1	PCV7	pre-PCV	South America	Peru		Lima	2008	M	13	Nasopharyngeal swab	Carriage
PATH3228	12291_2#47	2045998	19F	34	1421	1	PCV7	pre-PCV	South America	Peru		Lima	2008	M	18	Nasopharyngeal swab	Carriage
PATH3229	12291_2#48	2038217	19F	19F	1428	1	PCV7	pre-PCV	South America	Peru		Lima	2008	F	18	Nasopharyngeal swab	Carriage
PATH3184	12291_2#5	1979482	3	11A	9060	12	PCV13	pre-PCV	South America	Peru		Lima	2008	F	18	Nasopharyngeal swab	Carriage
PATH3231	12291_2#50	2154212	6E(6B)	19F	1129	23	PCV7	pre-PCV	South America	Peru		Lima	2008	M	8	Nasopharyngeal swab	Carriage
PATH3232	12291_2#51	2088666	19F	06B	1421	1	PCV7	pre-PCV	South America	Peru		Lima	2008	M	18	Nasopharyngeal swab	Carriage
PATH3233	12291_2#52	2086742	19F	06A	1421	1	PCV7	pre-PCV	South America	Peru		Lima	2008	M	12	Nasopharyngeal swab	Carriage
PATH3234	12291_2#53	1963006	33F	19F	1012	3	NVT	pre-PCV	South America	Peru		Lima	2008	F	18	Nasopharyngeal swab	Carriage
PATH3235	12291_2#54	2160294	23F	33F	242	14	PCV7	pre-PCV	South America	Peru		Lima	2008	F	19	Nasopharyngeal swab	Carriage
PATH3236	12291_2#55	1977944	28A	33F	546	191	NVT	pre-PCV	South America	Peru		Lima	2008	F	2	Nasopharyngeal swab	Carriage
PATH3237	12291_2#56	2173786	6E(6B)	11A	315	47	PCV7	pre-PCV	South America	Peru		Lima	2008	M	22	Nasopharyngeal swab	Carriage
PATH3238	12291_2#57	2037322	15B/15C	06B	156	6	NVT	pre-PCV	South America	Peru		Lima	2008	F	19	Nasopharyngeal swab	Carriage
PATH3239	12291_2#58	2136941	15B/15C	19F	5461	327	NVT	pre-PCV	South America	Peru		Lima	2008	M	24	Nasopharyngeal swab	Carriage
PATH3240	12291_2#59	2051403	19F	33B/D	320	1	PCV7	pre-PCV	South America	Peru		Lima	2008	F	24	Nasopharyngeal swab	Carriage
PATH3185	12291_2#6	2163852	19A	18B	5460	252	PCV13	pre-PCV	South America	Peru		Lima	2008	M	15	Nasopharyngeal swab	Carriage
PATH3242	12291_2#61	2136653	19F	06A	81	16	PCV7	pre-PCV	South America	Peru		Lima	2008	M	16	Nasopharyngeal swab	Carriage
PATH3244	12291_2#63	2055175	23F	15A	81	16	PCV7	pre-PCV	South America	Peru		Lima	2008	M	24	Nasopharyngeal swab	Carriage
PATH3246	12291_2#65	2072606	23F	06B	5463	113	PCV7	pre-PCV	South America	Peru		Lima	2008	F	16	Nasopharyngeal swab	Carriage
PATH3247	12291_2#66	2097773	13	19F	5593	16	NVT	pre-PCV	South America	Peru		Lima	2008	M	24	Nasopharyngeal swab	Carriage
PATH3249	12291_2#68	2065181	14	19A	156	6	PCV7	pre-PCV	South America	Peru		Lima	2008	M	21	Nasopharyngeal swab	Carriage
PATH3250	12291_2#69	2107411	6E(6B)	0NT	90	23	PCV7	Intro-PCV7	South America	Peru		Lima	2009	F	7	Nasopharyngeal swab	Carriage
PATH3186	12291_2#7	2089090	19F	11A	1421	1	PCV7	pre-PCV	South America	Peru		Lima	2008	M	13	Nasopharyngeal swab	Carriage
PATH3251	12291_2#70	2177650	23F	06B	242	14	PCV7	Intro-PCV7	South America	Peru		Lima	2009	M	9	Nasopharyngeal swab	Carriage
PATH3252	12291_2#71	2071340	4	09V	5465	416	PCV7	Intro-PCV7	South America	Peru		Lima	2009	F	8	Nasopharyngeal swab	Carriage
PATH3253	12291_2#72	2104393	9V	06B	156	6	PCV7	Intro-PCV7	South America	Peru		Lima	2009	F	10	Nasopharyngeal swab	Carriage
PATH3254	12291_2#73	2096847	10B	06B	5466	240	NVT	Intro-PCV7	South America	Peru		Lima	2009	F	18	Nasopharyngeal swab	Carriage
PATH3255	12291_2#74	2206319	6E(6A)	06B	5467	189	PCV13	Intro-PCV7	South America	Peru		Lima	2009	F	18	Nasopharyngeal swab	Carriage
PATH3256	12291_2#75	2147598	35F	19F	5600	267	NVT	Intro-PCV7	South America	Peru		Lima	2009	F	13	Nasopharyngeal swab	Carriage
PATH3257	12291_2#76	2096572	35F	23B	2991	177	NVT	Intro-PCV7	South America	Peru		Lima	2009	F	15	Nasopharyngeal swab	Carriage
PATH3258	12291_2#77	2125714	6E(6B)	11A	1121	23	PCV7	pre-PCV	South America	Peru		Lima	2008	M	2	Nasopharyngeal swab	Carriage
PATH3259	12291_2#78	2001395	15A	35F	5448	69	NVT	pre-PCV	South America	Peru		Lima	2008	M	5	Nasopharyngeal swab	Carriage
PATH3260	12291_2#79	2147186	11A	19A	5667	417	NVT	pre-PCV	South America	Peru		Lima	2008	F	5	Nasopharyngeal swab	Carriage
PATH3187	12291_2#8	2118064	10A	23A	9055	326	NVT	pre-PCV	South America	Peru		Lima	2008	M	15	Nasopharyngeal swab	Carriage
PATH3261	12291_2#80	2185580	19F	20	81	16	PCV7	pre-PCV	South America	Peru		Lima	2008	M	3	Nasopharyngeal swab	Carriage
PATH3262	12291_2#81	2104987	9V	06B	156	6	PCV7	pre-PCV	South America	Peru		Lima	2008	M	4	Nasopharyngeal swab	Carriage
PATH3264	12291_2#83	2060400	7C	19F	5468	18	NVT	pre-PCV	South America	Peru		Lima	2008	M	6	Nasopharyngeal swab	Carriage
PATH3266	12291_2#85	2185267	23F	06B	81	16	PCV7	pre-PCV	South America	Peru		Lima	2008	F	3	Nasopharyngeal swab	Carriage
PATH3267	12291_2#86	2130854	19F	10A	88	198	PCV7	pre-PCV	South America	Peru		Lima	2008	M	3	Nasopharyngeal swab	Carriage
PATH3268	12291_2#87	2071616	9N	23F	66	16	NVT	pre-PCV	South America	Peru		Lima	2008	M	9	Nasopharyngeal swab	Carriage
PATH3269	12291_2#88	2141893	19F	06B	81	16	PCV7	pre-PCV	South America	Peru		Lima	2008	F	16	Nasopharyngeal swab	Carriage
PATH3270	12291_2#89	2082368	19F	06B	236	1	PCV7	pre-PCV	South America	Peru		Lima	2008	F	7	Nasopharyngeal swab	Carriage
PATH3272	12291_3#1	2154628	19A	19F	7445	144	PCV13	pre-PCV	South America	Peru		Lima	2008	M	11	Nasopharyngeal swab	Carriage
PATH3409	12291_3#10	2140582	19F	19F	81	16	PCV7	pre-PCV	South America	Peru		Lima	2008	F	22	Nasopharyngeal swab	Carriage
PATH3410	12291_3#11	2043016	19F	19F	646	44	PCV7	pre-PCV	South America	Peru		Lima	2008	M	13	Nasopharyngeal swab	Carriage
PATH3411	12291_3#12	2007680	11A	11A	62	3	NVT	pre-PCV	South America	Peru		Lima	2008	F	18	Nasopharyngeal swab	Carriage
PATH3412	12291_3#13	2111700	6E(6B)	06B	1121	23	PCV7	pre-PCV	South America	Peru		Lima	2008	M	21	Nasopharyngeal swab	Carriage
PATH3414	12291_3#15	2069445	14	14	7432	6	PCV7	pre-PCV	South America	Peru		Lima	2008	F	16	Nasopharyngeal swab	Carriage
PATH3415	12291_3#16	1980441	10A	10A	7422	266	NVT	pre-PCV	South America	Peru		Lima	2008	F	18	Nasopharyngeal swab	Carriage
PATH3416	12291_3#17	2049942	19F	19F	646	44	PCV7	pre-PCV	South America	Peru		Lima	2008	M	18	Nasopharyngeal swab	Carriage
PATH3417	12291_3#18	2149855	6B	06B	1092	76	PCV7	pre-PCV	South America	Peru		Lima	2008	M	22	Nasopharyngeal swab	Carriage
PATH3418	12291_3#19	2089846	6C	06C	5464	189	NVT	pre-PCV	South America	Peru		Lima	2008	M	14	Nasopharyngeal swab	Carriage
PATH3273	12291_3#2	2077606	21	21	7436	11	NVT	pre-PCV	South America	Peru		Lima	2008	F	10	Nasopharyngeal swab	Carriage
PATH3421	12291_3#22	2130659	19F	14	81	16	PCV7	pre-PCV	South America	Peru		Lima	2008	F	18	Nasopharyngeal swab	Carriage
PATH3425	12291_3#26	2152195	23F	23F	242	14	PCV7	pre-PCV	South America	Peru		Lima	2008	F	14	Nasopharyngeal swab	Carriage
PATH3427	12291_3#27	2048660	11A	11A	4063	269	NVT	pre-PCV	South America	Peru		Lima	2008	F	13	Nasopharyngeal swab	Carriage
PATH3429	12291_3#29	2150128	23F	23F	242	14	PCV7	pre-PCV	South America	Peru		Lima	2008	M	21	Nasopharyngeal swab	Carriage
PATH3274	12291_3#3	2151299	6E(6B)	06B	7421	418	PCV7	pre-PCV	South America	Peru		Lima	2008	M	18	Nasopharyngeal swab	Carriage
PATH3430	12291_3#30	2050841	19F	19F	646	44	PCV7	pre-PCV	South America	Peru		Lima	2008	M	15	Nasopharyngeal swab	Carriage
PATH3431	12291_3#31	2110859	14	14	156	6	PCV7	pre-PCV	South America	Peru		Lima	2008	M	17	Nasopharyngeal swab	Carriage
PATH3434	12291_3#34	2058736	35B	35B	7425	72	NVT	pre-PCV	South America	Peru		Lima	2008	M	13	Nasopharyngeal swab	Carriage
PATH3435	12291_3#35	2165453	6E(6B)	06B	135	115	PCV7	pre-PCV	South America	Peru		Lima	2008	F	22	Nasopharyngeal swab	Carriage
PATH3436	12291_3#36	2168939	14	14	7448	18	PCV7	pre-PCV	South America	Peru		Lima	2008	F	4	Nasopharyngeal swab	Carriage
PATH3439	12291_3#39	2178357	19A	19F	7443	144	PCV13	pre-PCV	South America	Peru		Lima	2008	F	9	Nasopharyngeal swab	Carriage
PATH3275	12291_3#4	2146476	14	14	156	6	PCV7	pre-PCV	South America	Peru		Lima	2008	F	15	Nasopharyngeal swab	Carriage
PATH3440	12291_3#40	2128543	23A	23A	5675	298	NVT	pre-PCV	South America	Peru		Lima	2008	F	6	Nasopharyngeal swab	Carriage
PATH3441	12291_3#41	2079425	6E(6B)	06B	5628	23	PCV7	pre-PCV	South America	Peru		Lima	2008	M	10	Nasopharyngeal swab	Carriage
PATH3442	12291_3#42	2126661	23A	23A	5675	298	NVT	pre-PCV	South America	Peru		Lima	2008	F	10	Nasopharyngeal swab	Carriage
PATH3444	12291_3#44	2064653	6E(6B)	06B	7457	105	PCV7	pre-PCV	South America	Peru		Lima	2008	F	7	Nasopharyngeal swab	Carriage
PATH3445	12291_3#45	2048448	19F	19F	1421	1	PCV7	pre-PCV	South America	Peru		Lima	2008	M	7	Nasopharyngeal swab	Carriage
PATH3446	12291_3#46	2142784	23F	23F	81	16	PCV7	pre-PCV	South America	Peru		Lima	2008	M	8	Nasopharyngeal swab	Carriage
PATH3447	12291_3#47	2129999	18C	18C	6346	419	PCV7	pre-PCV	South America	Peru		Lima	2008	M	7	Nasopharyngeal swab	Carriage
PATH3448	12291_3#48	2086392	19F	19F	1421	1	PCV7	pre-PCV	South America	Peru		Lima	2008	M	12	Nasopharyngeal swab	Carriage
PATH3449	12291_3#49	2136361	19F	19F	81	16	PCV7	pre-PCV	South America	Peru		Lima	2008	M	12	Nasopharyngeal swab	Carriage
PATH3276	12291_3#5	1970646	33F	33F	1012	3	NVT	pre-PCV	South America	Peru		Lima	2008	M	6	Nasopharyngeal swab	Carriage
PATH3450	12291_3#50	2005975	15B/15C	15C	3669	131	NVT	pre-PCV	South America	Peru		Lima	2008	M	9	Nasopharyngeal swab	Carriage
PATH3451	12291_3#51	2087832	6E(6B)	06B	5449	105	PCV7	pre-PCV	South America	Peru		Lima	2008	M	12	Nasopharyngeal swab	Carriage
PATH3452	12291_3#52	2089726	19A	19A	276	10	PCV13	pre-PCV	South America	Peru		Lima	2008	F	13	Nasopharyngeal swab	Carriage
PATH3454	12291_3#54	2082397	6E(6B)	06B	5628	23	PCV7	Intro-PCV7	South America	Peru		Lima	2009	M	3	Nasopharyngeal swab	Carriage
PATH3455	12291_3#55	2117302	6E(6A)	06A	7455	189	PCV13	Intro-PCV7	South America	Peru		Lima	2009	M	13	Nasopharyngeal swab	Carriage
PATH3456	12291_3#56	2162569	23F	23F	242	14	PCV7	Intro-PCV7	South America	Peru		Lima	2009	F	4	Nasopharyngeal swab	Carriage
PATH3457	12291_3#57	2062912	19A	19A	5460	252	PCV13	Intro-PCV7	South America	Peru		Lima	2009	M	9	Nasopharyngeal swab	Carriage
PATH3458	12291_3#58	2088299	19F	19F	646	44	PCV7	Intro-PCV7	South America	Peru		Lima	2009	F	24	Nasopharyngeal swab	Carriage
PATH3459	12291_3#59	2105383	14	14	156	6	PCV7	Intro-PCV7	South America	Peru		Lima	2009	F	4	Nasopharyngeal swab	Carriage
PATH3460	12291_3#60	2150131	23F	23F	242	14	PCV7	Intro-PCV7	South America	Peru		Lima	2009	F	4	Nasopharyngeal swab	Carriage
PATH3461	12291_3#61	2106775	14	14	156	6	PCV7	Intro-PCV7	South America	Peru		Lima	2009	M	5	Nasopharyngeal swab	Carriage
PATH3463	12291_3#63	2178176	19A	19F	7444	144	PCV13	Intro-PCV7	South America	Peru		Lima	2009	M	12	Nasopharyngeal swab	Carriage
PATH3464	12291_3#64	2143059	23F	23F	81	16	PCV7	Intro-PCV7	South America	Peru		Lima	2009	M	10	Nasopharyngeal swab	Carriage
PATH3465	12291_3#65	2062163	9V	09V	280	43	PCV7	Intro-PCV7	South America	Peru		Lima	2009	F	9	Nasopharyngeal swab	Carriage
PATH3466	12291_3#66	2047297	23A	23A	42	7	NVT	Intro-PCV7	South America	Peru		Lima	2009	F	14	Nasopharyngeal swab	Carriage
PATH3467	12291_3#67	2139467	14	14	156	6	PCV7	Intro-PCV7	South America	Peru		Lima	2009	F	15	Nasopharyngeal swab	Carriage
PATH3278	12291_3#7	2087393	35B	35B	7425	72	NVT	pre-PCV	South America	Peru		Lima	2008	F	13	Nasopharyngeal swab	Carriage
PATH3471	12291_3#71	1983967	7F	07F	191	15	PCV10	Intro-PCV7	South America	Peru		Lima	2009	F	19	Nasopharyngeal swab	Carriage
PATH3472	12291_3#72	2058043	35B	35B	7426	72	NVT	Intro-PCV7	South America	Peru		Lima	2009	F	5	Nasopharyngeal swab	Carriage
PATH3473	12291_3#73	2077313	6E(6B)	06B	6348	105	PCV7	Intro-PCV7	South America	Peru		Lima	2009	M	4	Nasopharyngeal swab	Carriage
PATH3474	12291_3#74	2055116	13	13	5593	16	NVT	Intro-PCV7	South America	Peru		Lima	2009	M	6	Nasopharyngeal swab	Carriage
PATH3475	12291_3#75	2064939	6E(6B)	06B	5449	105	PCV7	Intro-PCV7	South America	Peru		Lima	2009	F	12	Nasopharyngeal swab	Carriage
PATH3476	12291_3#76	2042689	17F	17F	392	49	NVT	Intro-PCV7	South America	Peru		Lima	2009	M	9	Nasopharyngeal swab	Carriage
PATH3478	12291_3#78	1995960	11A	11A	3000	3	NVT	Intro-PCV7	South America	Peru		Lima	2009	F	13	Nasopharyngeal swab	Carriage
PATH3479	12291_3#79	2061939	9V	09V	280	43	PCV7	Intro-PCV7	South America	Peru		Lima	2009	M	15	Nasopharyngeal swab	Carriage
PATH3407	12291_3#8	2147640	19F	19F	81	16	PCV7	pre-PCV	South America	Peru		Lima	2008	M	26	Nasopharyngeal swab	Carriage
PATH3480	12291_3#80	2093149	13	13	5593	16	NVT	Intro-PCV7	South America	Peru		Lima	2009	F	16	Nasopharyngeal swab	Carriage
PATH3481	12291_3#81	2149370	6B	06B	1092	76	PCV7	Intro-PCV7	South America	Peru		Lima	2009	F	15	Nasopharyngeal swab	Carriage
PATH3482	12291_3#82	2098337	23A	23A	7461	7	NVT	Intro-PCV7	South America	Peru		Lima	2009	F	21	Nasopharyngeal swab	Carriage
PATH3483	12291_3#83	2059070	6C	06C	7423	13	NVT	Intro-PCV7	South America	Peru		Lima	2009	F	24	Nasopharyngeal swab	Carriage
PATH3484	12291_3#84	2021660	15B/15C	15B	3669	131	NVT	Intro-PCV7	South America	Peru		Lima	2009	F	19	Nasopharyngeal swab	Carriage
PATH3485	12291_3#85	2017747	20	20	5474	61	NVT	Intro-PCV7	South America	Peru		Lima	2009	F	6	Nasopharyngeal swab	Carriage
PATH3486	12291_3#86	2168646	19A	19F	7445	144	PCV13	Intro-PCV7	South America	Peru		Lima	2009	M	6	Nasopharyngeal swab	Carriage
PATH3487	12291_3#87	2170241	19A	19F	7445	144	PCV13	Intro-PCV7	South America	Peru		Lima	2009	M	7	Nasopharyngeal swab	Carriage
PATH3488	12291_3#88	2079486	17F	17F	392	49	NVT	Intro-PCV7	South America	Peru		Lima	2009	F	9	Nasopharyngeal swab	Carriage
PATH3408	12291_3#9	2125371	6B	06B	7430	24	PCV7	pre-PCV	South America	Peru		Lima	2008	M	23	Nasopharyngeal swab	Carriage
PATH3490	12291_3#90	2123631	6C	0NT	7420	189	NVT	Intro-PCV7	South America	Peru		Lima	2009	M	16	Nasopharyngeal swab	Carriage
PATH3491	12291_4#1	2197627	6E(6B)	06B	135	115	PCV7	Intro-PCV7	South America	Peru		Lima	2009	M	10	Nasopharyngeal swab	Carriage
PATH3500	12291_4#10	2110059	34	34	1902	237	NVT	Intro-PCV7	South America	Peru		Lima	2009	F	7	Nasopharyngeal swab	Carriage
PATH3501	12291_4#11	2209749	23F	23F	6200	14	PCV7	Intro-PCV7	South America	Peru		Lima	2009	M	13	Nasopharyngeal swab	Carriage
PATH3502	12291_4#12	2147888	6E(6B)	06B	1121	23	PCV7	Intro-PCV7	South America	Peru		Lima	2009	F	16	Nasopharyngeal swab	Carriage
2010206720	12291_4#13	2050187	19A	19A	320	1	PCV13	Post-PCV7	North America	USA	Georgia		2009		1	Blood	Invasive
2010206726	12291_4#14	2076672	16F	16F	3157	135	NVT	Post-PCV7	North America	USA	Georgia		2009		1	Blood	Invasive
2010206729	12291_4#15	2066938	19A	19A	320	1	PCV13	Post-PCV7	North America	USA	Georgia		2009		0	CSF	Invasive
2010207743	12291_4#16	2047052	19A	19A	320	1	PCV13	Post-PCV7	North America	USA	Georgia		2009		1	Blood	Invasive
2010205298	12291_4#18	2135343	15A	15A	63	9	NVT	Post-PCV7	North America	USA	Connecticut		2009		2	Blood	Invasive
2010205338	12291_4#19	2086499	6C	06C	395	29	NVT	Post-PCV7	North America	USA	Maryland		2009		0	Blood	Invasive
PATH3492	12291_4#2	2189430	23F	23F	242	14	PCV7	Intro-PCV7	South America	Peru		Lima	2009	M	18	Nasopharyngeal swab	Carriage
2010205347	12291_4#21	2136951	19A	19A	695	27	PCV13	Post-PCV7	North America	USA	Maryland		2009		1	Blood	Invasive
2010205398	12291_4#23	1989947	7F	07F	191	15	PCV10	Post-PCV7	North America	USA	Tennessee		2009		2	Blood	Invasive
2010205404	12291_4#24	2095133	15B/15C	15C	3280	132	NVT	Post-PCV7	North America	USA	Tennessee		2009		1	Blood	Invasive
2010208283	12291_4#25	2083835	19A	19A	156	6	PCV13	Post-PCV7	North America	USA	California		2009		1	Blood	Invasive
2010208292	12291_4#26	1990259	7F	07F	191	15	PCV10	Post-PCV7	North America	USA	California		2009		1	Blood	Invasive
2010208307	12291_4#27	2072549	19A	19A	320	1	PCV13	Post-PCV7	North America	USA	New Mexico		2009		0	Blood	Invasive
2010208327	12291_4#29	2105844	19A	19A	199	4	PCV13	Post-PCV7	North America	USA	New Mexico		2009		0	Blood	Invasive
PATH3493	12291_4#3	2038479	6D	06D	6148	105	NVT	Intro-PCV7	South America	Peru		Lima	2009	F	19	Nasopharyngeal swab	Carriage
2010205423	12291_4#30	1988523	7F	07F	191	15	PCV10	Post-PCV7	North America	USA	Georgia		2009		1	Blood	Invasive
2010206270	12291_4#31	2169205	19A	19A	695	27	PCV13	Post-PCV7	North America	USA	Georgia		2009		0	Blood	Invasive
2010206275	12291_4#33	2048560	19A	19A	320	1	PCV13	Post-PCV7	North America	USA	Georgia		2009		1	Pleural fluid	Invasive
2010206276	12291_4#34	2083679	16F	16F	10224	135	NVT	Post-PCV7	North America	USA	Georgia		2009		0	Blood	Invasive
2010206713	12291_4#35	2172293	19A	19A	695	27	PCV13	Post-PCV7	North America	USA	Georgia		2009		2	Blood	Invasive
2010206716	12291_4#36	2123771	23B	23B	1847	7	NVT	Post-PCV7	North America	USA	Georgia		2009		0	Blood	Invasive
2010205418	12291_4#38	2048124	19A	19A	320	1	PCV13	Post-PCV7	North America	USA	Georgia		2009		1	Blood	Invasive
PATH3494	12291_4#4	2120151	14	14	156	6	PCV7	Intro-PCV7	South America	Peru		Lima	2009	F	4	Nasopharyngeal swab	Carriage
2010220270	12291_4#40	2084543	15B/15C	15B	199	4	NVT	Post-PCV7	North America	USA	Maryland		2009		1	Blood	Invasive
2010220276	12291_4#41	2092095	19A	19A	695	27	PCV13	Post-PCV7	North America	USA	Maryland		2009		1	Blood	Invasive
2010220340	12291_4#44	2160330	16F	16F	2966	158	NVT	Post-PCV7	North America	USA	Maryland		2009		0	Blood	Invasive
2010223233	12291_4#46	2087714	10A	10A	816	36	NVT	Post-PCV7	North America	USA	Tennessee		2009		1	Blood	Invasive
2010223244	12291_4#47	2078423	16F	16F	659	135	NVT	Post-PCV7	North America	USA	Tennessee		2009		1	Blood	Invasive
2010223245	12291_4#48	2051223	19A	19A	8197	5	PCV13	Post-PCV7	North America	USA	Tennessee		2009		0	Blood	Invasive
2010216166	12291_4#50	1986039	7F	07F	191	15	PCV10	Post-PCV7	North America	USA	New Mexico		2009		0	Blood	Invasive
2010216188	12291_4#52	1987542	7F	07F	191	15	PCV10	Post-PCV7	North America	USA	New Mexico		2009		0	Blood	Invasive
2010216219	12291_4#53	2048680	19A	19A	320	1	PCV13	Post-PCV7	North America	USA	New York		2009		1	Blood	Invasive
2010216221	12291_4#54	2048154	33F	33F	100	3	NVT	Post-PCV7	North America	USA	New York		2009		0	Blood	Invasive
2010216229	12291_4#55	2148969	19A	19A	199	4	PCV13	Post-PCV7	North America	USA	New York		2009		2	Blood	Invasive
2010216231	12291_4#56	2109850	10A	10A	816	36	NVT	Post-PCV7	North America	USA	Oregon		2009		1	Blood	Invasive
2010216248	12291_4#57	2135884	19A	19A	695	27	PCV13	Post-PCV7	North America	USA	Connecticut		2009		1	Blood	Invasive
2010216251	12291_4#58	2051001	19A	19A	320	1	PCV13	Post-PCV7	North America	USA	Connecticut		2009		0	Blood	Invasive
2010216304	12291_4#59	2089915	19A	19A	667	4	PCV13	Post-PCV7	North America	USA	Connecticut		2009		0	Blood	Invasive
PATH3496	12291_4#6	2170864	14	14	156	6	PCV7	Intro-PCV7	South America	Peru		Lima	2009	F	6	Nasopharyngeal swab	Carriage
2010216334	12291_4#60	2134933	19A	19A	695	27	PCV13	Post-PCV7	North America	USA	Connecticut		2009		0	Blood	Invasive
2009211518	12291_4#61	2047779	19A	19A	320	1	PCV13	Post-PCV7	North America	USA	Georgia		2009		1	Blood	Invasive
2010220051	12291_4#63	2087355	15B/15C	15C	10227	11	NVT	Post-PCV7	North America	USA	Tennessee		2009		0	Blood	Invasive
2009203268	12291_4#64	2100270	4	4	899	27	PCV7	Post-PCV7	North America	USA	Georgia		2009		1	Blood	Invasive
2009203513	12291_4#65	2048579	19A	19A	320	1	PCV13	Post-PCV7	North America	USA	Georgia		2009		1	Blood	Invasive
2009205599	12291_4#66	2044797	19A	19A	320	1	PCV13	Post-PCV7	North America	USA	Georgia		2009		2	Blood	Invasive
2009207277	12291_4#69	2045818	19A	19A	320	1	PCV13	Post-PCV7	North America	USA	Georgia		2009		2	Blood	Invasive
PATH3497	12291_4#7	2102180	22F	22F	5675	298	NVT	Intro-PCV7	South America	Peru		Lima	2009	F	3	Nasopharyngeal swab	Carriage
2010209966	12291_4#74	2046917	19A	19A	320	1	PCV13	Post-PCV7	North America	USA	Minnesota		2009		1	Bone	Invasive
2010209973	12291_4#76	2114961	38	38	393	38	NVT	Post-PCV7	North America	USA	Minnesota		2009		0	Blood	Invasive
2010209984	12291_4#77	2112925	19A	19A	1756	4	PCV13	Post-PCV7	North America	USA	Minnesota		2009		0	Blood	Invasive
2010209989	12291_4#78	2168294	19A	19A	695	27	PCV13	Post-PCV7	North America	USA	Minnesota		2009		1	Blood	Invasive
2010209998	12291_4#79	2045901	19A	19A	9356	1	PCV13	Post-PCV7	North America	USA	Minnesota		2009		2	Blood	Invasive
2010210051	12291_4#80	2015474	3	3	10179	12	PCV13	Post-PCV7	North America	USA	Minnesota		2009		0	Blood	Invasive
2010208343	12291_4#81	2114840	19A	19A	199	4	PCV13	Post-PCV7	North America	USA	Oregon		2009		1	Blood	Invasive
2010208351	12291_4#82	2047996	19A	19A	320	1	PCV13	Post-PCV7	North America	USA	Oregon		2009		1	Blood	Invasive
2010208354	12291_4#83	2123404	38	38	393	38	NVT	Post-PCV7	North America	USA	Oregon		2009		2	Blood	Invasive
2010208358	12291_4#84	1993846	7F	07F	191	15	PCV10	Post-PCV7	North America	USA	Oregon		2009		0	Blood	Invasive
2010208374	12291_4#85	2117046	23B	23B	439	7	NVT	Post-PCV7	North America	USA	New York		2009		0	Blood	Invasive
2010208412	12291_4#87	1991654	7F	07F	191	15	PCV10	Post-PCV7	North America	USA	Oregon		2009		1	Blood	Invasive
2010208429	12291_4#88	2087047	19A	19A	320	1	PCV13	Post-PCV7	North America	USA	New York		2009		2	Blood	Invasive
2010208437	12291_4#89	2028622	19A	19A	320	1	PCV13	Post-PCV7	North America	USA	New York		2009		1	Blood	Invasive
PATH3499	12291_4#9	2047482	19F	19F	9906	1	PCV7	Intro-PCV7	South America	Peru		Lima	2009	M	7	Nasopharyngeal swab	Carriage
2010216075	12291_5#1	2045095	19A	19A	10143	1	PCV13	Post-PCV7	North America	USA	California		2009		0	Blood	Invasive
3364_99	12291_5#11	2160629	14	14	67	16	PCV7	pre-PCV	North America	USA	Georgia		1999		0	Blood	Invasive
0131_99	12291_5#16	2088053	23F	23F	33	7	PCV7	pre-PCV	North America	USA	Oregon		1998		2	Blood	Invasive
4890_00	12291_5#17	2083373	6E(6B)	06B	640	23	PCV7	pre-PCV	North America	USA	Maryland		1999		0	Blood	Invasive
2479_99	12291_5#19	2128067	9V	09V	162	6	PCV7	pre-PCV	North America	USA	Connecticut		1998		72	Blood	Invasive
2010216081	12291_5#2	2045155	11A	11A	62	3	NVT	Post-PCV7	North America	USA	California		2009		0	Blood	Invasive
2009219597	12291_5#24	2064281	23F	23F	33	7	PCV7	pre-PCV	North America	USA	Minnesota		1999		77	Blood	Invasive
2009219599	12291_5#25	2046259	14	14	124	39	PCV7	pre-PCV	North America	USA	Minnesota		1999		81	Blood	Invasive
5869_99	12291_5#27	2079356	18C	18C	9921	50	PCV7	pre-PCV	North America	USA	Connecticut		1999		85	CSF	Invasive
4223_99	12291_5#28	2011948	37	37	12702	123	NVT	pre-PCV	North America	USA	Georgia		1999		52	Blood	Invasive
4464_99	12291_5#29	2049490	9N	09N	738	16	NVT	pre-PCV	North America	USA	California		1998		40	Blood	Invasive
2010216092	12291_5#3	2098800	19A	19A	8197	5	PCV13	Post-PCV7	North America	USA	Colorado		2009		1	Blood	Invasive
2915_99	12291_5#33	2063805	19F	19F	236	1	PCV7	pre-PCV	North America	USA	Maryland		1998		79	Blood	Invasive
5762_99	12291_5#34	2218120	23F	23F	81	16	PCV7	pre-PCV	North America	USA	Connecticut		1999		77	Blood	Invasive
1461_00	12291_5#35	1981286	3	3	180	12	PCV13	pre-PCV	North America	USA	New York		1999		78	Blood	Invasive
0853_99	12291_5#38	2056207	1	1	303	2	PCV10	pre-PCV	North America	USA	Maryland		1998		6	Blood	Invasive
2279_99	12291_5#39	2071071	18B	18B	113	50	NVT	pre-PCV	North America	USA	Connecticut		1998		48	Blood	Invasive
1971_99	12291_5#40	2084513	14	14	230	10	PCV7	pre-PCV	North America	USA	Georgia		1998		40	Blood	Invasive
2010203401	12291_5#41	1985768	7F	07F	191	15	PCV10	Post-PCV7	North America	USA	Colorado		2009		3	Blood	Invasive
2010220053	12291_5#42	2132899	19A	19A	2346	16	PCV13	Post-PCV7	North America	USA	Tennessee		2009		64	Blood	Invasive
2010220110	12291_5#44	2011401	33F	33F	10145	3	NVT	Post-PCV7	North America	USA	Tennessee		2009		1	Blood	Invasive
2010220116	12291_5#45	2042055	19A	19A	320	1	PCV13	Post-PCV7	North America	USA	Tennessee		2009		1	Blood	Invasive
2010220126	12291_5#46	2119098	19A	19A	8207	97	PCV13	Post-PCV7	North America	USA	Tennessee		2009		1	Blood	Invasive
2010220131	12291_5#47	2084333	19A	19A	3936	10	PCV13	Post-PCV7	North America	USA	Tennessee		2009		2	Blood	Invasive
2009208012	12291_5#48	2072492	9N	09N	1257	124	NVT	Post-PCV7	North America	USA	Georgia		2009		37	Blood	Invasive
2010216128	12291_5#5	1989496	7F	07F	191	15	PCV10	Post-PCV7	North America	USA	Colorado		2009		0	Blood	Invasive
2010200832	12291_5#50	2066718	19A	18C	199	4	PCV13	Post-PCV7	North America	USA	Tennessee		2009		51	Blood	Invasive
2009208555	12291_5#51	1988923	7F	07F	191	15	PCV10	Post-PCV7	North America	USA	Georgia		2009		45	Joint fluid	Invasive
2009209281	12291_5#52	2055601	10A	10A	816	36	NVT	Post-PCV7	North America	USA	Georgia		2009		36	Blood	Invasive
2009209482	12291_5#53	1990992	7F	07F	191	15	PCV10	Post-PCV7	North America	USA	Georgia		2009		1	Blood	Invasive
2009206427	12291_5#54	1989985	7F	07F	191	15	PCV10	Post-PCV7	North America	USA	Minnesota		2009		8	Blood	Invasive
2009206428	12291_5#55	2013471	3	3	180	12	PCV13	Post-PCV7	North America	USA	Minnesota		2009		40	Blood	Invasive
2009206447	12291_5#56	2001816	35B	35B	558	59	NVT	Post-PCV7	North America	USA	Minnesota		2009		6	Blood	Invasive
2009210961	12291_5#57	2024381	3	3	180	12	PCV13	Post-PCV7	North America	USA	Georgia		2009		55	Blood	Invasive
2009211964	12291_5#58	2003424	7F	07F	191	15	PCV10	Post-PCV7	North America	USA	Georgia		2009		20	Blood	Invasive
2009212611	12291_5#59	2077341	9N	09N	12703	16	NVT	Post-PCV7	North America	USA	Georgia		2009		41	Blood	Invasive
2010216137	12291_5#6	2067172	33F	33F	2705	3	NVT	Post-PCV7	North America	USA	New Mexico		2009		0	Blood	Invasive
2009215846	12291_5#60	2061891	17F	16F	392	49	NVT	Post-PCV7	North America	USA	Tennessee		2009		88	Blood	Invasive
2009214111	12291_5#61	1997138	7F	07F	191	15	PCV10	Post-PCV7	North America	USA	Minnesota		2009		33	Blood	Invasive
2010216299	12291_5#62	2071234	16F	16F	3157	135	NVT	Post-PCV7	North America	USA	Connecticut		2009		74	Blood	Invasive
2009214150	12291_5#64	1983436	8	8	1268	98	NVT	Post-PCV7	North America	USA	Minnesota		2009		34	Blood	Invasive
2009214158	12291_5#65	2085087	14	14	12704	6	PCV7	Post-PCV7	North America	USA	Minnesota		2009		55	Blood	Invasive
2009216461	12291_5#66	2055231	19A	19A	667	4	PCV13	Post-PCV7	North America	USA	Georgia		2009		23	Blood	Invasive
2009211096	12291_5#68	2075253	17F	17F	392	49	NVT	Post-PCV7	North America	USA	Connecticut		2009		52	Blood	Invasive
2010200803	12291_5#69	2135256	19A	19A	695	27	PCV13	Post-PCV7	North America	USA	Colorado		2009		14	Blood	Invasive
2009209909	12291_5#70	2060405	10A	10A	12705	36	NVT	Post-PCV7	North America	USA	Oregon		2009		51	Blood	Invasive
2009209970	12291_5#71	2059827	22F	22F	433	19	NVT	Post-PCV7	North America	USA	New York		2009		77	Blood	Invasive
2009211070	12291_5#72	1992879	7F	07F	191	15	PCV10	Post-PCV7	North America	USA	Connecticut		2009		1	Blood	Invasive
2009211080	12291_5#73	1990699	7F	07F	191	15	PCV10	Post-PCV7	North America	USA	Connecticut		2009		23	Blood	Invasive
2009214102	12291_5#74	2075768	17F	17F	392	49	NVT	Post-PCV7	North America	USA	Minnesota		2009		47	Pleural fluid	Invasive
2009211244	12291_5#79	2015451	3	3	180	12	PCV13	Post-PCV7	North America	USA	Tennessee		2009		61	Blood	Invasive
4549_99	12291_5#8	2110023	9V	14	1269	6	PCV7	pre-PCV	North America	USA	Maryland		1998		2	Blood	Invasive
2009211246	12291_5#80	1999771	7F	07F	191	15	PCV10	Post-PCV7	North America	USA	Tennessee		2009		84	Blood	Invasive
2009211267	12291_5#81	2056451	22F	22F	433	19	NVT	Post-PCV7	North America	USA	Tennessee		2009		59	Blood	Invasive
2009212646	12291_5#82	1990732	7F	07F	191	15	PCV10	Post-PCV7	North America	USA	Colorado		2009		67	Blood	Invasive
2009212662	12291_5#83	1991952	7F	07F	191	15	PCV10	Post-PCV7	North America	USA	Colorado		2009		29	Blood	Invasive
2009212704	12291_5#84	2102992	19A	19A	199	4	PCV13	Post-PCV7	North America	USA	Maryland		2009		99	Blood	Invasive
2009212726	12291_5#85	1991428	7F	07F	191	15	PCV10	Post-PCV7	North America	USA	Maryland		2009		52	Blood	Invasive
2009212730	12291_5#86	1991038	7F	07F	191	15	PCV10	Post-PCV7	North America	USA	Maryland		2009		61	Blood	Invasive
2009212732	12291_5#87	2058511	22F	22F	433	19	NVT	Post-PCV7	North America	USA	Maryland		2009		46	Blood	Invasive
2009212786	12291_5#88	1971404	3	3	180	12	PCV13	Post-PCV7	North America	USA	New York		2009		5	Joint fluid	Invasive
2829_98	12291_5#9	2101216	14	14	9	18	PCV7	pre-PCV	North America	USA	Georgia		1998		0	Blood	Invasive
ZA_GPS_SP2	12291_6#1	2172606	6A	6A	12225	13	PCV13	Post-PCV13	Southern Africa	South Africa	Gauteng		2012	M	44	Blood	Invasive
ZA_GPS_SP11	12291_6#10	2148665	23F	23F	242	14	PCV7	Post-PCV13	Southern Africa	South Africa	Western Cape		2012	M	35	Blood	Invasive
ZA_GPS_SP12	12291_6#11	1976707	7F	7F	3544	32	PCV10	Post-PCV13	Southern Africa	South Africa	Gauteng		2012	F	28	Blood	Invasive
ZA_GPS_SP13	12291_6#12	2115619	5	5	5659	8	PCV10	Post-PCV13	Southern Africa	South Africa	Western Cape		2012	F		Blood	Invasive
ZA_GPS_SP14	12291_6#13	2105670	19F	19F	271	1	PCV7	Post-PCV13	Southern Africa	South Africa	Gauteng		2012	M	2	Blood	Invasive
ZA_GPS_SP15	12291_6#14	2119759	19A	19A	2062	17	PCV13	Post-PCV13	Southern Africa	South Africa	Gauteng		2012	M		Blood	Invasive
ZA_GPS_SP17	12291_6#16	2071555	14	14	782	9	PCV7	Post-PCV13	Southern Africa	South Africa	Free State		2012	F	33	CSF	Invasive
ZA_GPS_SP18	12291_6#17	2004560	6A	6A	1094	41	PCV13	Post-PCV13	Southern Africa	South Africa	Gauteng		2012	F		Blood	Invasive
ZA_GPS_SP19	12291_6#18	2160293	19F	19F	172	5	PCV7	Post-PCV13	Southern Africa	South Africa	Free State		2012	F	6	CSF	Invasive
ZA_GPS_SP20	12291_6#19	2196848	19F	19F	9928	90	PCV7	Post-PCV13	Southern Africa	South Africa	Eastern Cape		2012	M		Blood	Invasive
ZA_GPS_SP3	12291_6#2	2116520	18C	18C	1016	68	PCV7	Post-PCV13	Southern Africa	South Africa	North West		2012	F	32	CSF	Invasive
ZA_GPS_SP21	12291_6#20	2071306	6C	6C	9907	352	NVT	Post-PCV13	Southern Africa	South Africa	Eastern Cape		2012	F	2	Blood	Invasive
ZA_GPS_SP22	12291_6#21	2107949	6A	6A	1096	13	PCV13	Post-PCV13	Southern Africa	South Africa	Free State		2012	M	4	CSF	Invasive
ZA_GPS_SP23	12291_6#22	2175907	6A	6A	2285	13	PCV13	Post-PCV13	Southern Africa	South Africa	Gauteng		2012	M	2	Blood	Invasive
ZA_GPS_SP24	12291_6#23	2129498	19A	19A	2062	17	PCV13	Post-PCV13	Southern Africa	South Africa	Kwazulu Natal		2012	M	3	Blood	Invasive
ZA_GPS_SP25	12291_6#24	2075567	6A	6A	1094	41	PCV13	Post-PCV13	Southern Africa	South Africa	Western Cape		2012	F		Blood	Invasive
ZA_GPS_SP26	12291_6#25	2178924	6A	6A	81	16	PCV13	Post-PCV13	Southern Africa	South Africa	Gauteng		2012	M	36	Blood	Invasive
ZA_GPS_SP27	12291_6#26	2106127	6C	6C	2185	178	NVT	Post-PCV13	Southern Africa	South Africa	Kwazulu Natal		2012	M	4	Blood	Invasive
ZA_GPS_SP28	12291_6#27	1973318	3	3	1220	83	PCV13	Post-PCV13	Southern Africa	South Africa	Kwazulu Natal		2012	F	1	Blood	Invasive
ZA_GPS_SP29	12291_6#28	2064210	14	14	230	10	PCV7	Post-PCV13	Southern Africa	South Africa	Kwazulu Natal		2012	F		Blood/CSF	Invasive
ZA_GPS_SP30	12291_6#29	2137369	19A	19A	2062	17	PCV13	Post-PCV13	Southern Africa	South Africa	Gauteng		2012	F	1	Blood	Invasive
ZA_GPS_SP4	12291_6#3	2100857	23F	23F	2059	14	PCV7	Post-PCV13	Southern Africa	South Africa	Mpumalanga		2012	M	52	Blood	Invasive
ZA_GPS_SP31	12291_6#30	2153664	6E(6B)	6B	2909	37	PCV7	Post-PCV13	Southern Africa	South Africa	Free State		2012	M	4	CSF	Invasive
ZA_GPS_SP32	12291_6#31	2147877	6C	6C	1092	76	NVT	Post-PCV13	Southern Africa	South Africa	North West		2012		3	CSF	Invasive
ZA_GPS_SP33	12291_6#32	2135887	23F	23F	2059	14	PCV7	Post-PCV13	Southern Africa	South Africa	Western Cape		2012	F		Blood/CSF	Invasive
ZA_GPS_SP34	12291_6#33	2047723	4	4	1221	70	PCV7	Post-PCV13	Southern Africa	South Africa	Gauteng		2012	F	15	Blood	Invasive
ZA_GPS_SP35	12291_6#34	1973196	7F	7F	3544	32	PCV10	Post-PCV13	Southern Africa	South Africa	Kwazulu Natal		2012	F	32	Blood	Invasive
ZA_GPS_SP36	12291_6#35	2229867	19F	19F	347	21	PCV7	Post-PCV13	Southern Africa	South Africa	Gauteng		2012	F		Blood	Invasive
ZA_GPS_SP37	12291_6#36	2093609	19F	19F	12522	90	PCV7	Post-PCV13	Southern Africa	South Africa	Kwazulu Natal		2012	M	28	Pleural fluid	Invasive
ZA_GPS_SP38	12291_6#37	2138891	19A	19A	6121	17	PCV13	Post-PCV13	Southern Africa	South Africa	Kwazulu Natal		2012	M		Joint fluid	Invasive
ZA_GPS_SP39	12291_6#38	2150635	23F	23F	9911	14	PCV7	Post-PCV13	Southern Africa	South Africa	Gauteng		2012	F		Blood	Invasive
ZA_GPS_SP40	12291_6#39	2059347	19F	19F	271	1	PCV7	Post-PCV13	Southern Africa	South Africa	Western Cape		2012	F		Blood	Invasive
ZA_GPS_SP5	12291_6#4	2095430	23F	23F	2059	14	PCV7	Post-PCV13	Southern Africa	South Africa	Western Cape		2012	F	32	CSF	Invasive
ZA_GPS_SP41	12291_6#40	2154964	5	5	5659	8	PCV10	Post-PCV13	Southern Africa	South Africa	Free State		2012	M		Blood	Invasive
ZA_GPS_SP42	12291_6#41	2106877	5	5	7050	8	PCV10	Post-PCV13	Southern Africa	South Africa	Western Cape		2012	F	62	Blood	Invasive
ZA_GPS_SP43	12291_6#42	2185533	23F	23F	2059	14	PCV7	Post-PCV13	Southern Africa	South Africa	Western Cape		2012	F	25	Pleural fluid	Invasive
ZA_GPS_SP44	12291_6#43	2166976	6A	6A	7313	13	PCV13	Post-PCV13	Southern Africa	South Africa	Western Cape		2012	F	72	Blood	Invasive
ZA_GPS_SP45	12291_6#44	2148536	6A	6A	5073	13	PCV13	Post-PCV13	Southern Africa	South Africa	Kwazulu Natal		2012	F	4	CSF	Invasive
ZA_GPS_SP47	12291_6#46	2100295	14	14	230	10	PCV7	Post-PCV13	Southern Africa	South Africa	Eastern Cape		2012	M	4	Blood	Invasive
ZA_GPS_SP48	12291_6#47	2122336	6E(6B)	6B	9902	37	PCV7	Post-PCV13	Southern Africa	South Africa	Gauteng		2012	F	59	CSF	Invasive
ZA_GPS_SP49	12291_6#48	2063794	3	3	12523	253	PCV13	Post-PCV13	Southern Africa	South Africa	Gauteng		2012	F		Blood	Invasive
ZA_GPS_SP50	12291_6#49	2107759	19A	19A	4869	17	PCV13	Post-PCV13	Southern Africa	South Africa	North West		2012	M		Blood	Invasive
ZA_GPS_SP6	12291_6#5	2047862	4	4	1221	70	PCV7	Post-PCV13	Southern Africa	South Africa	Gauteng		2012	F	41	Blood	Invasive
ZA_GPS_SP51	12291_6#50	2214092	6A	6A	10681	47	PCV13	Post-PCV13	Southern Africa	South Africa	Western Cape		2012	M	24	Blood	Invasive
ZA_GPS_SP52	12291_6#51	2133809	23F	23F	2059	14	PCV7	Post-PCV13	Southern Africa	South Africa	Eastern Cape		2012	M	3	CSF	Invasive
ZA_GPS_SP53	12291_6#52	2203851	19F	19F	420	1	PCV7	Post-PCV13	Southern Africa	South Africa	Eastern Cape		2012	M	2	Blood	Invasive
ZA_GPS_SP54	12291_6#53	2095380	23F	23F	2059	14	PCV7	Post-PCV13	Southern Africa	South Africa	Gauteng		2012	M	1	Blood	Invasive
ZA_GPS_SP55	12291_6#54	2105217	23F	23F	5653	14	PCV7	Post-PCV13	Southern Africa	South Africa	Kwazulu Natal		2012	F		Blood	Invasive
ZA_GPS_SP56	12291_6#55	2149746	19F	19F	271	1	PCV7	Post-PCV13	Southern Africa	South Africa	Gauteng		2012	F	1	Blood	Invasive
ZA_GPS_SP57	12291_6#56	2131525	6A	6A	8776	192	PCV13	Post-PCV13	Southern Africa	South Africa	Free State		2012	M	3	Blood	Invasive
ZA_GPS_SP58	12291_6#57	2103075	23F	23F	6279	14	PCV7	Post-PCV13	Southern Africa	South Africa	Free State		2012	F	52	CSF	Invasive
ZA_GPS_SP59	12291_6#58	2106593	5	5	7050	8	PCV10	Post-PCV13	Southern Africa	South Africa	Eastern Cape		2012	M	48	Blood	Invasive
ZA_GPS_SP60	12291_6#59	2159502	6E(6B)	6B	2421	37	PCV7	Post-PCV13	Southern Africa	South Africa	Eastern Cape		2012	F		CSF	Invasive
ZA_GPS_SP7	12291_6#6	2123232	19A	19A	2062	17	PCV13	Post-PCV13	Southern Africa	South Africa	Eastern Cape		2012	M		Blood	Invasive
ZA_GPS_SP61	12291_6#60	2086147	19F	19F	271	1	PCV7	Post-PCV13	Southern Africa	South Africa	Eastern Cape		2012	M		Blood	Invasive
ZA_GPS_SP62	12291_6#61	2016835	3	3	458	51	PCV13	Post-PCV13	Southern Africa	South Africa	Gauteng		2012	M	4	Blood/CSF	Invasive
ZA_GPS_SP63	12291_6#62	2170405	19A	19A	2062	17	PCV13	Post-PCV13	Southern Africa	South Africa	Gauteng		2012	F		Blood	Invasive
ZA_GPS_SP64	12291_6#63	2015908	3	3	458	51	PCV13	Post-PCV13	Southern Africa	South Africa	Free State		2012	M		Blood	Invasive
ZA_GPS_SP65	12291_6#64	2147832	5	5	5659	8	PCV10	Post-PCV13	Southern Africa	South Africa	Gauteng		2012	F	3	Blood	Invasive
ZA_GPS_SP66	12291_6#65	2052175	6A	6A	1094	41	PCV13	Post-PCV13	Southern Africa	South Africa	Gauteng		2012	F	48	CSF	Invasive
ZA_GPS_SP67	12291_6#66	2113438	5	5	5659	8	PCV10	Post-PCV13	Southern Africa	South Africa	Eastern Cape		2012	F		Blood/CSF	Invasive
ZA_GPS_SP68	12291_6#67	2180923	19F	19F	420	1	PCV7	Post-PCV13	Southern Africa	South Africa	Gauteng		2012	M		Blood/CSF	Invasive
ZA_GPS_SP69	12291_6#68	2101438	19A	19A	6258	17	PCV13	Post-PCV13	Southern Africa	South Africa	Gauteng		2012	M		Blood	Invasive
ZA_GPS_SP70	12291_6#69	2178751	6A	6A	81	16	PCV13	Post-PCV13	Southern Africa	South Africa	Kwazulu Natal		2012	M	3	Blood/CSF	Invasive
ZA_GPS_SP8	12291_6#7	2158657	6A	6A	1447	5	PCV13	Post-PCV13	Southern Africa	South Africa	Gauteng		2012	M	44	Blood	Invasive
ZA_GPS_SP71	12291_6#70	1969259	3	3	180	12	PCV13	Post-PCV13	Southern Africa	South Africa	Gauteng		2012	M		Blood	Invasive
ZA_GPS_SP72	12291_6#71	2257907	19F	19F	6277	21	PCV7	Post-PCV13	Southern Africa	South Africa	Gauteng		2012	F		Blood	Invasive
ZA_GPS_SP73	12291_6#72	2182258	6E(6B)	6B	9923	13	PCV7	Post-PCV13	Southern Africa	South Africa	Free State		2012	F		Blood	Invasive
ZA_GPS_SP74	12291_6#73	2064139	6A	6A	8766	41	PCV13	Post-PCV13	Southern Africa	South Africa	Eastern Cape		2012	F		CSF	Invasive
ZA_GPS_SP75	12291_6#74	2071157	14	14	63	9	PCV7	Post-PCV13	Southern Africa	South Africa	Eastern Cape		2012	M	24	CSF	Invasive
ZA_GPS_SP76	12291_6#75	2162658	5	5	5659	8	PCV10	Post-PCV13	Southern Africa	South Africa	Eastern Cape		2012	F		CSF	Invasive
ZA_GPS_SP77	12291_6#76	2171162	19F	19F	420	1	PCV7	Post-PCV13	Southern Africa	South Africa	Gauteng		2012	M		Blood	Invasive
ZA_GPS_SP78	12291_6#77	2106199	14	14	230	10	PCV7	Post-PCV13	Southern Africa	South Africa	Gauteng		2012	F	4	CSF	Invasive
ZA_GPS_SP79	12291_6#78	2169475	6E(6B)	6B	185	77	PCV7	Post-PCV13	Southern Africa	South Africa	Eastern Cape		2012	M	4	Blood	Invasive
ZA_GPS_SP80	12291_6#79	2122611	23F	23F	9932	14	PCV7	Post-PCV13	Southern Africa	South Africa	Kwazulu Natal		2012	M	3	Blood/CSF	Invasive
ZA_GPS_SP9	12291_6#8	2151991	19A	19A	2062	17	PCV13	Post-PCV13	Southern Africa	South Africa	Gauteng		2012	M	3	Blood	Invasive
ZA_GPS_SP81	12291_6#80	2153613	19F	19F	9927	21	PCV7	Post-PCV13	Southern Africa	South Africa	Kwazulu Natal		2012	F		Blood	Invasive
ZA_GPS_SP82	12291_6#81	2078337	19A	19A	2062	17	PCV13	Post-PCV13	Southern Africa	South Africa	Western Cape		2012	M	44	Blood	Invasive
ZA_GPS_SP83	12291_6#82	2137046	23F	23F	2059	14	PCV7	Post-PCV13	Southern Africa	South Africa	Eastern Cape		2012	F	39	CSF	Invasive
ZA_GPS_SP84	12291_6#83	2147907	6A	6A	5073	13	PCV13	Post-PCV13	Southern Africa	South Africa	Kwazulu Natal		2012	F		Blood	Invasive
ZA_GPS_SP85	12291_6#84	2011915	3	3	458	51	PCV13	Post-PCV13	Southern Africa	South Africa	Kwazulu Natal		2012	F	20	Blood	Invasive
ZA_GPS_SP86	12291_6#85	2064255	19F	19F	8678	1	PCV7	Post-PCV13	Southern Africa	South Africa	Western Cape		2012	M	3	Other	Unknown
ZA_GPS_SP87	12291_6#86	2114738	19A	19A	2062	17	PCV13	Post-PCV13	Southern Africa	South Africa	Eastern Cape		2012	F	31	CSF	Invasive
ZA_GPS_SP88	12291_6#87	2035754	1	14	217	2	PCV10	Post-PCV13	Southern Africa	South Africa	Western Cape		2012	F	28	Blood	Invasive
ZA_GPS_SP89	12291_6#88	2119312	6A	6A	9920	13	PCV13	Post-PCV13	Southern Africa	South Africa	Gauteng		2012	M		Blood	Invasive
ZA_GPS_SP90	12291_6#89	2162134	23F	23F	242	14	PCV7	Post-PCV13	Southern Africa	South Africa	Western Cape		2012	M	27	Blood	Invasive
ZA_GPS_SP10	12291_6#9	2120655	14	14	63	9	PCV7	Post-PCV13	Southern Africa	South Africa	Gauteng		2012	F	63	Blood	Invasive
ZA_GPS_SP91	12291_6#90	2111840	6A	6A	5073	13	PCV13	Post-PCV13	Southern Africa	South Africa	Western Cape		2012	M	32	Blood	Invasive
ZA_GPS_SP92	12291_6#91	2174357	19F	19F	347	21	PCV7	Post-PCV13	Southern Africa	South Africa	Free State		2012	M	1	CSF	Invasive
ZA_GPS_SP93	12291_6#92	2113579	14	14	9910	6	PCV7	Post-PCV13	Southern Africa	South Africa	Western Cape		2012	M	3	Blood	Invasive
ZA_GPS_SP94	12291_6#93	2182019	14	14	1492	18	PCV7	Post-PCV13	Southern Africa	South Africa	Western Cape		2012	F	3	Blood	Invasive
ZA_GPS_SP95	12291_6#94	2025722	6A	6A	1094	41	PCV13	Post-PCV13	Southern Africa	South Africa	Eastern Cape		2012	M		CSF	Invasive
ZA_GPS_SP96	12291_6#95	2137080	23F	23F	2059	14	PCV7	Post-PCV13	Southern Africa	South Africa	Free State		2012	M	1	Blood	Invasive
2009212801	12299_1#1	2095679	35B/35D	35B	452	75	NVT	Post-PCV7	North America	USA	New York		2009		49	Blood	Invasive
2009215603	12299_1#10	2098524	4	4	695	27	PCV7	Post-PCV7	North America	USA	New York		2009		52	Blood	Invasive
2009215656	12299_1#13	1975724	7F	07F	191	15	PCV10	Post-PCV7	North America	USA	New Mexico		2009		62	Blood	Invasive
2009215658	12299_1#14	2063670	7C	07C	3162	18	NVT	Post-PCV7	North America	USA	New Mexico		2009		33	CSF	Invasive
2009215670	12299_1#15	2008339	33F	33F	100	3	NVT	Post-PCV7	North America	USA	New Mexico		2009		85	Blood	Invasive
2009215685	12299_1#16	2014413	3	3	180	12	PCV13	Post-PCV7	North America	USA	New Mexico		2009		45	Blood	Invasive
2009215728	12299_1#18	1993145	7F	07F	191	15	PCV10	Post-PCV7	North America	USA	Tennessee		2009		78	Blood	Invasive
2009215738	12299_1#19	2072734	34	34	547	45	NVT	Post-PCV7	North America	USA	Tennessee		2009		74	Blood	Invasive
2009212847	12299_1#2	1981436	3	3	180	12	PCV13	Post-PCV7	North America	USA	Oregon		2009		59	Blood	Invasive
2009215790	12299_1#23	2133013	7F	07F	191	15	PCV10	Post-PCV7	North America	USA	Tennessee		2009		47	Blood	Invasive
2009215816	12299_1#25	1992924	7F	07F	191	15	PCV10	Post-PCV7	North America	USA	Tennessee		2009		37	Blood	Invasive
2009215873	12299_1#28	1992755	7F	07F	11728	15	PCV10	Post-PCV7	North America	USA	Oregon		2009		73	Blood	Invasive
2009212848	12299_1#3	2069102	22F	22F	433	19	NVT	Post-PCV7	North America	USA	Oregon		2009		41	Blood	Invasive
2009216755	12299_1#30	2087158	1	1	227	31	PCV10	Post-PCV7	North America	USA	New Mexico		2009		42	Blood	Invasive
2010206279	12299_1#37	1988014	7F	07F	191	15	PCV10	Post-PCV7	North America	USA	Georgia		2009		60	Blood	Invasive
2010206730	12299_1#38	2045164	19A	19A	320	1	PCV13	Post-PCV7	North America	USA	Georgia		2009		0	Blood	Invasive
2010207737	12299_1#39	2149844	19A	19A	199	4	PCV13	Post-PCV7	North America	USA	Georgia		2009		75	Blood	Invasive
2009212866	12299_1#4	2051809	23A	23A	438	7	NVT	Post-PCV7	North America	USA	California		2009		76	Blood	Invasive
2010207959	12299_1#40	2013742	11A	11A	62	3	NVT	Post-PCV7	North America	USA	Georgia		2009		30	Blood	Invasive
2010203946	12299_1#41	2049465	19A	19A	320	1	PCV13	Post-PCV7	North America	USA	Georgia		2009		35	Blood	Invasive
2010205280	12299_1#42	2136691	19A	19A	199	4	PCV13	Post-PCV7	North America	USA	Connecticut		2009		51	Blood	Invasive
2010205285	12299_1#43	2047248	19A	19A	320	1	PCV13	Post-PCV7	North America	USA	Connecticut		2009		56	Blood	Invasive
2010205286	12299_1#44	2058237	22F	22F	433	19	NVT	Post-PCV7	North America	USA	Connecticut		2009		7	Blood	Invasive
2010205303	12299_1#45	1989798	7F	07F	191	15	PCV10	Post-PCV7	North America	USA	Connecticut		2009		5	Blood	Invasive
2010205309	12299_1#46	2079629	20	20	1257	124	NVT	Post-PCV7	North America	USA	Connecticut		2009		67	Blood	Invasive
2010205384	12299_1#48	2045150	19A	19A	320	1	PCV13	Post-PCV7	North America	USA	Tennessee		2009		60	Blood	Invasive
2010208298	12299_1#51	2094468	1	1	227	31	PCV10	Post-PCV7	North America	USA	New Mexico		2009		5	Blood	Invasive
2010208317	12299_1#52	2040393	1	1	304	31	PCV10	Post-PCV7	North America	USA	New Mexico		2009		5	Blood	Invasive
2010208336	12299_1#53	1997962	7F	07F	191	15	PCV10	Post-PCV7	North America	USA	New Mexico		2009		5	Blood	Invasive
2010220243	12299_1#56	1990352	31	31	1994	57	NVT	Post-PCV7	North America	USA	New Mexico		2009		79	Blood	Invasive
2010220245	12299_1#57	2045175	19A	19A	320	1	PCV13	Post-PCV7	North America	USA	New Mexico		2009		0	Blood	Invasive
2010220284	12299_1#58	2095924	22F	22F	433	19	NVT	Post-PCV7	North America	USA	Maryland		2009		53	Blood	Invasive
2009213998	12299_1#6	2043989	19A	19A	320	1	PCV13	Post-PCV7	North America	USA	Maryland		2009		43	Blood	Invasive
2010220292	12299_1#60	2070055	23A	23A	338	5	NVT	Post-PCV7	North America	USA	Maryland		2009		5	Blood	Invasive
2010220299	12299_1#61	2046742	19A	19A	320	1	PCV13	Post-PCV7	North America	USA	Maryland		2009		68	Blood	Invasive
2010220350	12299_1#63	1990801	7F	07F	191	15	PCV10	Post-PCV7	North America	USA	Maryland		2009		65	Blood	Invasive
2010223249	12299_1#65	2064387	22F	22F	433	19	NVT	Post-PCV7	North America	USA	Tennessee		2009		75	Blood	Invasive
2010216235	12299_1#68	1992159	7F	07F	191	15	PCV10	Post-PCV7	North America	USA	Oregon		2009		53	Blood	Invasive
2010216243	12299_1#69	2057052	22F	22F	433	19	NVT	Post-PCV7	North America	USA	Oregon		2009		55	Blood	Invasive
2010216124	12299_1#7	2044078	19A	19A	320	1	PCV13	Post-PCV7	North America	USA	Colorado		2009		40	Blood	Invasive
2010216266	12299_1#70	2046811	19A	19A	320	1	PCV13	Post-PCV7	North America	USA	Connecticut		2009		5	Blood	Invasive
2010216281	12299_1#71	1992259	7F	07F	191	15	PCV10	Post-PCV7	North America	USA	Connecticut		2009		64	Blood	Invasive
2010216285	12299_1#72	2019662	3	3	180	12	PCV13	Post-PCV7	North America	USA	Connecticut		2009		5	Blood	Invasive
2009218394	12299_1#74	2052021	16F	16F	659	135	NVT	Post-PCV7	North America	USA	Tennessee		2009		39	Blood	Invasive
2010216317	12299_1#75	2057313	22F	22F	433	19	NVT	Post-PCV7	North America	USA	Connecticut		2009		37	Blood	Invasive
2010225288	12299_1#78	2098095	23A	23A	338	5	NVT	Post-PCV7	North America	USA	Colorado		2009		65	Blood	Invasive
2009214030	12299_1#8	2047079	19A	19A	320	1	PCV13	Post-PCV7	North America	USA	Maryland		2009		70	Blood	Invasive
2009203274	12299_1#80	2041889	19F	19F	12706	1	PCV7	Post-PCV7	North America	USA	Georgia		2009		87	Blood	Invasive
2009203511	12299_1#81	1992942	7F	07F	191	15	PCV10	Post-PCV7	North America	USA	Georgia		2009		70	Blood	Invasive
2010209941	12299_1#84	1992065	7F	07F	191	15	PCV10	Post-PCV7	North America	USA	Minnesota		2009		5	Blood	Invasive
2010209946	12299_1#85	1992310	7F	07F	191	15	PCV10	Post-PCV7	North America	USA	Minnesota		2009		14	Blood	Invasive
2010209965	12299_1#86	2062880	6C	06C	1379	89	NVT	Post-PCV7	North America	USA	Minnesota		2009		56	Blood	Invasive
2010209976	12299_1#87	2156165	38	38	393	38	NVT	Post-PCV7	North America	USA	Minnesota		2009		84	Blood	Invasive
2010209982	12299_1#88	1990902	7F	07F	191	15	PCV10	Post-PCV7	North America	USA	Minnesota		2009		55	Blood	Invasive
2010209992	12299_1#89	1983293	8	8	1268	98	NVT	Post-PCV7	North America	USA	Minnesota		2009		77	Blood	Invasive
2010210015	12299_1#90	1964353	7F	07F	191	15	PCV10	Post-PCV7	North America	USA	Minnesota		2009		78	Blood	Invasive
D27639	12378_2#1	2093797	1	No data	217	2	PCV10	pre-PCV	Southern Africa	Malawi	Southern	Blantyre	2004	M	8	Blood	Invasive
5394208_3448300_1502	12378_2#11	2091766	1	14	217	2	PCV10	pre-PCV	Southern Africa	Malawi	northern	Karonga	2009	F	4.9	Nasopharyngeal swab	Carriage
5562725_3710943_4787	12378_2#12	2102755	23F	19F	9491	176	PCV7	pre-PCV	Southern Africa	Malawi	northern	Karonga	2010	F	1	Nasopharyngeal swab	Carriage
5352937_3495876_2146	12378_2#13	2111209	6A	14	10596	120	PCV13	pre-PCV	Southern Africa	Malawi	northern	Karonga	2009	M	5.69167	Nasopharyngeal swab	Carriage
C15951	12378_2#14	2092279	19F	No data	1131	5	PCV7	pre-PCV	Southern Africa	Malawi	Southern	Blantyre	2007	F	13	CSF	Invasive
D48309	12378_2#15	2089753	19F	No data	1131	5	PCV7	pre-PCV	Southern Africa	Malawi	Southern	Blantyre	2008	M	4	Blood	Invasive
5510682_3360149_840	12378_2#16	2142044	6B	No data	10682	120	PCV7	pre-PCV	Southern Africa	Malawi	northern	Karonga	2009	M	2.93333	Nasopharyngeal swab	Carriage
4129942_3416846_1273	12378_2#17	2186497	19F	No data	347	21	PCV7	pre-PCV	Southern Africa	Malawi	northern	Karonga	2009	F	32.1	Nasopharyngeal swab	Carriage
5357771_3635647_4282	12378_2#18	2111383	6A	19C	10596	120	PCV13	pre-PCV	Southern Africa	Malawi	northern	Karonga	2010	M	21.9333	Nasopharyngeal swab	Carriage
3986	12378_2#20	2098329	6E(6B)	No data	2285	13	PCV7	pre-PCV	Southern Africa	Malawi	Southern	Blantyre	1997			Blood	Invasive
5468942_3402552_1168	12378_2#21	2105418	6E(6B)	No data	2285	13	PCV7	pre-PCV	Southern Africa	Malawi	northern	Karonga	2009	F	2.96667	Nasopharyngeal swab	Carriage
5230234_3455399_1726	12378_2#22	1999891	2	19F	74	96	NVT	pre-PCV	Southern Africa	Malawi	northern	Karonga	2009	F	8.91667	Nasopharyngeal swab	Carriage
D1703	12378_2#32	2213825	23F	No data	10609	328	PCV7	pre-PCV	Southern Africa	Malawi	Southern	Blantyre	1999			Blood	Invasive
5544296_3505453_2287	12378_2#4	2091326	1	No data	217	2	PCV10	pre-PCV	Southern Africa	Malawi	northern	Karonga	2009	F		Nasopharyngeal swab	Carriage
D42083	12378_2#40	2197306	16F	No data	705	268	NVT	pre-PCV	Southern Africa	Malawi	Southern	Blantyre	2007	M		Blood	Invasive
5594179_3792548_5422	12378_2#43	2211456	19F	No data	347	21	PCV7	pre-PCV	Southern Africa	Malawi	northern	Karonga	2010	F		Nasopharyngeal swab	Carriage
D27106	12378_2#48	2091442	1	No data	217	2	PCV10	pre-PCV	Southern Africa	Malawi	Southern	Blantyre	2004		1	Blood	Invasive
5473576_3319668_581	12378_2#49	2117505	6E(6B)	06B	4368	181	PCV7	pre-PCV	Southern Africa	Malawi	northern	Karonga	2009	F	2.825	Nasopharyngeal swab	Carriage
5473576_3404069_1166	12378_2#50	2168693	6E(6B)	06A	4368	181	PCV7	pre-PCV	Southern Africa	Malawi	northern	Karonga	2009	F	3.05	Nasopharyngeal swab	Carriage
5511700_3367963_926	12378_2#51	2122471	35F	35	12707	145	NVT	pre-PCV	Southern Africa	Malawi	northern	Karonga	2009	F	4.34167	Nasopharyngeal swab	Carriage
5529503_3253941_240	12378_2#52	2091114	16F	16F	9568	33	NVT	pre-PCV	Southern Africa	Malawi	northern	Karonga	2009	M	4.6	Nasopharyngeal swab	Carriage
5260991_3473884_1963	12378_2#53	2115343	19B	19F	9570	161	NVT	pre-PCV	Southern Africa	Malawi	northern	Karonga	2009	M	6.74167	Nasopharyngeal swab	Carriage
5236301_3328974_679	12378_2#57	2170769	14	19F	63	9	PCV7	pre-PCV	Southern Africa	Malawi	northern	Karonga	2009	F	14.0917	Nasopharyngeal swab	Carriage
5497962_3512289_3103	12378_2#58	2093574	1	No data	217	2	PCV10	pre-PCV	Southern Africa	Malawi	northern	Karonga	2010	M	2.65833	Nasopharyngeal swab	Carriage
5461798_3532513_2492	12378_2#59	2155156	16F	19F	705	268	NVT	pre-PCV	Southern Africa	Malawi	northern	Karonga	2009	M	3.625	Nasopharyngeal swab	Carriage
B22036	12378_2#6	2192512	6A	No data	9915	13	PCV13	pre-PCV	Southern Africa	Malawi	Southern	Blantyre	2010	M	38	CSF	Invasive
5541552_3368134_896	12378_2#60	2131473	6E(6B)	19F	2902	183	PCV7	pre-PCV	Southern Africa	Malawi	northern	Karonga	2009	F		Nasopharyngeal swab	Carriage
C21075	12378_2#64	2166838	6A	No data	8267	353	PCV13	pre-PCV	Southern Africa	Malawi	Southern	Blantyre	2009	F		CSF	Invasive
C5212	12378_2#65	2252558	19F	No data	347	21	PCV7	pre-PCV	Southern Africa	Malawi	Southern	Blantyre	2002		1	CSF	Invasive
C13420	12378_2#66	2179058	23F	No data	9530	20	PCV7	pre-PCV	Southern Africa	Malawi	Southern	Blantyre	2006	F		CSF	Invasive
C16554	12378_2#68	2211597	19A	No data	847	53	PCV13	pre-PCV	Southern Africa	Malawi	Southern	Blantyre	2007	F	1	CSF	Invasive
D31058	12378_2#69	2040774	4	No data	2213	86	PCV7	pre-PCV	Southern Africa	Malawi	Southern	Blantyre	2005	F		Blood	Invasive
5585591_3709486_4754	12378_2#7	2187971	6A	No data	9915	13	PCV13	pre-PCV	Southern Africa	Malawi	northern	Karonga	2010	M		Nasopharyngeal swab	Carriage
A58946	12378_2#71	2168073	23F	No data	9491	176	PCV7	pre-PCV	Southern Africa	Malawi	Southern	Blantyre	2010	M	35	Blood	Invasive
D2609	12378_2#77	2104264	5	No data	289	8	PCV10	Unknown	Unknown							Unknown	Unknown
5543412_3335634_701	12378_2#78	2181075	19F	19F	6095	21	PCV7	pre-PCV	Southern Africa	Malawi	northern	Karonga	2009	M		Nasopharyngeal swab	Carriage
5542034_3482721_1861	12378_2#79	2178335	23F	23F	802	20	PCV7	pre-PCV	Southern Africa	Malawi	northern	Karonga	2009	F		Nasopharyngeal swab	Carriage
C6621	12378_2#80	2126424	23F	No data	802	20	PCV7	pre-PCV	Southern Africa	Malawi	Southern	Blantyre	2003	M	2	CSF	Invasive
5519548_3474013_1971	12378_2#81	2170716	6E(6B)	06B	9492	129	PCV7	pre-PCV	Southern Africa	Malawi	northern	Karonga	2009	M	1	Nasopharyngeal swab	Carriage
D29043	12378_2#82	2120283	6E(6B)	No data	9532	13	PCV7	pre-PCV	Southern Africa	Malawi	Southern	Blantyre	2004	F	1	Blood	Invasive
B20894	12378_2#87	2162238	19F	No data	347	21	PCV7	pre-PCV	Southern Africa	Malawi	Southern	Blantyre	2009	M	21	CSF	Invasive
C10321	12378_2#88	2231566	7C	No data	7105	92	NVT	Unknown	Southern Africa	Malawi						Unknown	Unknown
C16492	12378_2#89	2197861	13	No data	2053	65	NVT	pre-PCV	Southern Africa	Malawi	Southern	Blantyre	2007	M	1	CSF	Invasive
5529503_3404044_1185	12378_2#9	2124186	6A	No data	10671	13	PCV13	pre-PCV	Southern Africa	Malawi	northern	Karonga	2009	M	5.05833	Nasopharyngeal swab	Carriage
C23342	12378_2#90	2242276	19F	No data	347	21	PCV7	pre-PCV	Southern Africa	Malawi	Southern	Blantyre	2010	F	6	CSF	Invasive
5244898_3402849_1088	12378_2#91	2131843	6E(6B)	18C	2902	183	PCV7	pre-PCV	Southern Africa	Malawi	northern	Karonga	2009	F	6.85833	Nasopharyngeal swab	Carriage
5472541_3346870_875	12378_2#92	2047857	18C	35	5266	40	PCV7	pre-PCV	Southern Africa	Malawi	northern	Karonga	2009	M	5.93333	Nasopharyngeal swab	Carriage
ZA_GPS_SP243	12837_1#1	2121439	6A	6A	4087	13	PCV13	pre-PCV	Southern Africa	South Africa	Gauteng		2005		1	Blood	Invasive
ZA_GPS_SP252	12837_1#10	2017268	3	3	458	51	PCV13	pre-PCV	Southern Africa	South Africa	Gauteng		2005	M	40	Blood	Invasive
ZA_GPS_SP253	12837_1#11	2101848	19A	19A	6121	17	PCV13	pre-PCV	Southern Africa	South Africa	KwaZulu Natal		2005	F		Pleural fluid	Invasive
ZA_GPS_SP254	12837_1#12	2075055	18C	18C	9484	68	PCV7	pre-PCV	Southern Africa	South Africa	Gauteng		2005	F		Blood	Invasive
ZA_GPS_SP255	12837_1#13	2132295	9N	9N	5624	125	NVT	pre-PCV	Southern Africa	South Africa	Gauteng		2005	F		Blood	Invasive
ZA_GPS_SP256	12837_1#14	2086090	1	1	217	2	PCV10	pre-PCV	Southern Africa	South Africa	Free State		2005	M	63	CSF	Invasive
ZA_GPS_SP257	12837_1#15	2040285	1	1	217	2	PCV10	pre-PCV	Southern Africa	South Africa	Gauteng		2005	M	3	Blood	Invasive
ZA_GPS_SP258	12837_1#16	2039206	1	1	217	2	PCV10	pre-PCV	Southern Africa	South Africa	KwaZulu Natal		2005		3	Blood	Invasive
ZA_GPS_SP259	12837_1#17	2078629	14	14	230	10	PCV7	pre-PCV	Southern Africa	South Africa	KwaZulu Natal		2005	F	2	Blood	Invasive
ZA_GPS_SP260	12837_1#18	2109806	19A	19A	2062	17	PCV13	pre-PCV	Southern Africa	South Africa	Eastern Cape		2005	M	1	Blood	Invasive
ZA_GPS_SP261	12837_1#19	2208816	6E(6B)	6B	7084	37	PCV7	pre-PCV	Southern Africa	South Africa	Free State		2005	M	4	Blood	Invasive
ZA_GPS_SP262	12837_1#20	2196087	19F	19F	10683	1	PCV7	pre-PCV	Southern Africa	South Africa	Gauteng		2005	F	1	Blood	Invasive
ZA_GPS_SP263	12837_1#21	2143670	19A	19A	2062	17	PCV13	pre-PCV	Southern Africa	South Africa	Gauteng		2005	F	28	Blood	Invasive
ZA_GPS_SP264	12837_1#22	2143604	19F	19F	2920	1	PCV7	pre-PCV	Southern Africa	South Africa	Gauteng		2005	F		Blood	Invasive
ZA_GPS_SP265	12837_1#23	2079914	14	14	230	10	PCV7	pre-PCV	Southern Africa	South Africa	Gauteng		2005	F	2	Blood	Invasive
ZA_GPS_SP266	12837_1#24	2045011	1	1	217	2	PCV10	pre-PCV	Southern Africa	South Africa	KwaZulu Natal		2005	M	13	Blood	Invasive
ZA_GPS_SP267	12837_1#25	2213633	19F	19F	420	1	PCV7	pre-PCV	Southern Africa	South Africa	Gauteng		2005	F	1	Blood	Invasive
ZA_GPS_SP268	12837_1#26	2148656	6E(6B)	6B	7738	77	PCV7	pre-PCV	Southern Africa	South Africa	Gauteng		2005	F	1	Blood	Invasive
ZA_GPS_SP269	12837_1#27	2061654	18C	18C	6239	67	PCV7	pre-PCV	Southern Africa	South Africa	Free State		2005	M	4	CSF	Invasive
ZA_GPS_SP270	12837_1#28	2124402	23F	23F	353	113	PCV7	pre-PCV	Southern Africa	South Africa	Gauteng		2005	F	1	Blood	Invasive
ZA_GPS_SP245	12837_1#3	2165586	6A	6A	2285	13	PCV13	pre-PCV	Southern Africa	South Africa	KwaZulu Natal		2005	F	4	Blood	Invasive
ZA_GPS_SP272	12837_1#30	2139476	19A	19A	6121	17	PCV13	pre-PCV	Southern Africa	South Africa	KwaZulu Natal		2005	F		Blood	Invasive
ZA_GPS_SP273	12837_1#31	2105110	14	14	230	10	PCV7	pre-PCV	Southern Africa	South Africa	Gauteng		2005	F	4	Blood	Invasive
ZA_GPS_SP274	12837_1#32	2068127	16F	16	4088	33	NVT	pre-PCV	Southern Africa	South Africa	KwaZulu Natal		2005	M	37	Pleural fluid	Invasive
ZA_GPS_SP275	12837_1#33	2143172	14	14	4677	10	PCV7	pre-PCV	Southern Africa	South Africa	Gauteng		2005	M	1	Blood	Invasive
ZA_GPS_SP276	12837_1#34	2100853	14	14	230	10	PCV7	pre-PCV	Southern Africa	South Africa	Gauteng		2005	F	5	Blood	Invasive
ZA_GPS_SP277	12837_1#35	2146085	19A	19A	2062	17	PCV13	pre-PCV	Southern Africa	South Africa	Gauteng		2005	M		Blood	Invasive
ZA_GPS_SP278	12837_1#36	2062886	15A	15A	12524	218	NVT	pre-PCV	Southern Africa	South Africa	Western Cape		2005	F		CSF	Invasive
ZA_GPS_SP279	12837_1#37	2038095	1	1	217	2	PCV10	pre-PCV	Southern Africa	South Africa	Gauteng		2005	F	4	Blood	Invasive
ZA_GPS_SP280	12837_1#38	2103677	14	14	230	10	PCV7	pre-PCV	Southern Africa	South Africa	Gauteng		2005	M	40	Pleural fluid	Invasive
ZA_GPS_SP281	12837_1#39	2097656	14	14	230	10	PCV7	pre-PCV	Southern Africa	South Africa	Gauteng		2005	M	1	Blood	Invasive
ZA_GPS_SP246	12837_1#4	2101341	6A	6A	1094	41	PCV13	pre-PCV	Southern Africa	South Africa	Mpumalanga		2005	F	46	CSF	Invasive
ZA_GPS_SP282	12837_1#40	2036510	1	1	217	2	PCV10	pre-PCV	Southern Africa	South Africa	Gauteng		2005	F	36	Blood	Invasive
ZA_GPS_SP283	12837_1#41	2116303	35B	35B	9813	160	NVT	pre-PCV	Southern Africa	South Africa	Gauteng		2005	F	4	Blood	Invasive
ZA_GPS_SP284	12837_1#42	2125992	23F	23F	4090	329	PCV7	pre-PCV	Southern Africa	South Africa	Western Cape		2005	M		Blood	Invasive
ZA_GPS_SP285	12837_1#43	2100305	18C	18C	4893	11	PCV7	pre-PCV	Southern Africa	South Africa	Eastern Cape		2005	M		CSF	Invasive
ZA_GPS_SP286	12837_1#44	2099736	14	14	230	10	PCV7	pre-PCV	Southern Africa	South Africa	Gauteng		2005	F		Blood	Invasive
ZA_GPS_SP287	12837_1#45	2182816	23F	23F	12525	5	PCV7	pre-PCV	Southern Africa	South Africa	Gauteng		2005	M		Blood	Invasive
ZA_GPS_SP288	12837_1#46	2009254	12F	12F	2416	56	NVT	pre-PCV	Southern Africa	South Africa	Western Cape		2005	M	1	Blood	Invasive
ZA_GPS_SP289	12837_1#47	2128656	19F	19F	2067	205	PCV7	pre-PCV	Southern Africa	South Africa	Western Cape		2005	F	2	Blood	Invasive
ZA_GPS_SP290	12837_1#48	2018050	3	3	458	51	PCV13	pre-PCV	Southern Africa	South Africa	Gauteng		2005	M	48	Blood	Invasive
ZA_GPS_SP293	12837_1#51	2036887	1	1	612	2	PCV10	pre-PCV	Southern Africa	South Africa	Gauteng		2005	M	4	Blood	Invasive
ZA_GPS_SP294	12837_1#52	2121308	38	38	393	38	NVT	pre-PCV	Southern Africa	South Africa	Gauteng		2005	F	34	Blood	Invasive
ZA_GPS_SP295	12837_1#53	2244836	19F	19F	6277	21	PCV7	pre-PCV	Southern Africa	South Africa	Western Cape		2005	F	3	Blood/CSF	Invasive
ZA_GPS_SP296	12837_1#54	2171493	15B/15C	15B	3934	4	NVT	pre-PCV	Southern Africa	South Africa	Free State		2005	M	5	Blood	Invasive
ZA_GPS_SP297	12837_1#55	2106562	14	14	63	9	PCV7	pre-PCV	Southern Africa	South Africa	North West		2005	F		CSF	Invasive
ZA_GPS_SP298	12837_1#56	2057574	23F	23F	11694	354	PCV7	pre-PCV	Southern Africa	South Africa	Western Cape		2005	M		Blood/CSF	Invasive
ZA_GPS_SP299	12837_1#57	2105341	34	34	7067	34	NVT	pre-PCV	Southern Africa	South Africa	Gauteng		2005	F		Blood	Invasive
ZA_GPS_SP300	12837_1#58	2130017	6E(6B)	6B	185	77	PCV7	pre-PCV	Southern Africa	South Africa	KwaZulu Natal		2005	M	5	Blood	Invasive
ZA_GPS_SP301	12837_1#59	1988215	11B	11B	5969	420	NVT	pre-PCV	Southern Africa	South Africa	Gauteng		2005	F	25	Blood	Invasive
ZA_GPS_SP248	12837_1#6	2033777	1	1	612	2	PCV10	pre-PCV	Southern Africa	South Africa	Gauteng		2005	M	2	Blood	Invasive
ZA_GPS_SP302	12837_1#60	2104501	6A	6A	2285	13	PCV13	pre-PCV	Southern Africa	South Africa	Gauteng		2005	F	2	Blood	Invasive
ZA_GPS_SP303	12837_1#61	2129326	23F	23F	172	5	PCV7	pre-PCV	Southern Africa	South Africa	Gauteng		2005	F	37	Blood	Invasive
ZA_GPS_SP304	12837_1#62	2175238	9V	9V	3454	54	PCV7	pre-PCV	Southern Africa	South Africa	KwaZulu Natal		2005	M		Blood	Invasive
ZA_GPS_SP305	12837_1#63	1993699	8	8	53	3	NVT	pre-PCV	Southern Africa	South Africa	Gauteng		2005	F	29	Blood	Invasive
ZA_GPS_SP306	12837_1#64	2118816	6E(6B)	6B	185	77	PCV7	pre-PCV	Southern Africa	South Africa	Mpumalanga		2005	M	3	CSF	Invasive
ZA_GPS_SP307	12837_1#65	2129283	23F	23F	10684	270	PCV7	pre-PCV	Southern Africa	South Africa	Gauteng		2005	M		Blood	Invasive
ZA_GPS_SP308	12837_1#66	2133749	6A	6A	1094	41	PCV13	pre-PCV	Southern Africa	South Africa	Free State		2005	M	4	Blood	Invasive
ZA_GPS_SP309	12837_1#67	2005789	6A	6A	1094	41	PCV13	pre-PCV	Southern Africa	South Africa	Western Cape		2005	F	5	Blood	Invasive
ZA_GPS_SP310	12837_1#68	2175828	6A	6A	2285	13	PCV13	pre-PCV	Southern Africa	South Africa	Gauteng		2005	M		CSF	Invasive
ZA_GPS_SP311	12837_1#69	2141212	6A	6A	6372	13	PCV13	pre-PCV	Southern Africa	South Africa	Gauteng		2005	M		Blood	Invasive
ZA_GPS_SP249	12837_1#7	2184751	19F	19F	6277	21	PCV7	pre-PCV	Southern Africa	South Africa	Gauteng		2005	F	36	Blood	Invasive
ZA_GPS_SP312	12837_1#70	2162653	19F	19F	2067	205	PCV7	pre-PCV	Southern Africa	South Africa	Western Cape		2005	F	24	Pleural fluid	Invasive
ZA_GPS_SP313	12837_1#71	2067473	10A	10A	10685	355	NVT	pre-PCV	Southern Africa	South Africa	Gauteng		2005	F	1	Blood	Invasive
ZA_GPS_SP314	12837_1#72	2128321	23F	23F	6279	14	PCV7	pre-PCV	Southern Africa	South Africa	Gauteng		2005	M	1	CSF	Invasive
SA_GPS_SP380	12837_1#73	2105154	29	No data	5483	145	NVT	Unknown	Southern Africa							Unknown	Unknown
ZA_GPS_SP315	12837_1#74	2036759	1	1	217	2	PCV10	pre-PCV	Southern Africa	South Africa	Western Cape		2005	M		Blood	Invasive
ZA_GPS_SP316	12837_1#75	2126758	6A	6A	4087	13	PCV13	pre-PCV	Southern Africa	South Africa	North West		2005	F	1	CSF	Invasive
ZA_GPS_SP317	12837_1#76	2137022	6E(6B)	6B	10686	77	PCV7	pre-PCV	Southern Africa	South Africa	KwaZulu Natal		2005	M		Blood	Invasive
ZA_GPS_SP318	12837_1#77	2207944	6A	6A	1447	5	PCV13	pre-PCV	Southern Africa	South Africa	Gauteng		2005	F	1	Blood	Invasive
ZA_GPS_SP319	12837_1#78	2133829	14	14	63	9	PCV7	pre-PCV	Southern Africa	South Africa	Gauteng		2005	F	48	Blood	Invasive
ZA_GPS_SP320	12837_1#79	2064321	33D	14	7062	30	NVT	pre-PCV	Southern Africa	South Africa	Free State		2005	F		Blood/Pleural fluid	Invasive
ZA_GPS_SP250	12837_1#8	2196331	19F	19F	347	21	PCV7	pre-PCV	Southern Africa	South Africa	Gauteng		2005	F	5	CSF	Invasive
ZA_GPS_SP321	12837_1#80	2068821	14	14	230	10	PCV7	pre-PCV	Southern Africa	South Africa	Gauteng		2005	F	3	Blood	Invasive
ZA_GPS_SP323	12837_1#82	1990333	8	8	3847	3	NVT	pre-PCV	Southern Africa	South Africa	Western Cape		2005	F		Blood	Invasive
ZA_GPS_SP324	12837_1#83	2141081	14	14	230	10	PCV7	pre-PCV	Southern Africa	South Africa	Gauteng		2005	F		Blood	Invasive
ZA_GPS_SP325	12837_1#84	2112576	19A	19A	2062	17	PCV13	pre-PCV	Southern Africa	South Africa	Gauteng		2005	F		Blood	Invasive
ZA_GPS_SP327	12837_1#86	2037232	1	1	217	2	PCV10	pre-PCV	Southern Africa	South Africa	Gauteng		2005	F	44	Blood	Invasive
ZA_GPS_SP328	12837_1#87	2062289	33D	33D	7062	30	NVT	pre-PCV	Southern Africa	South Africa	Gauteng		2005	F	8	Blood/CSF	Invasive
ZA_GPS_SP329	12837_1#88	2140722	19F	19F	5179	21	PCV7	pre-PCV	Southern Africa	South Africa	Gauteng		2005	F	48	Blood	Invasive
ZA_GPS_SP251	12837_1#9	2167077	6A	6A	2285	13	PCV13	pre-PCV	Southern Africa	South Africa	KwaZulu Natal		2005	F		Blood	Invasive
ZA_GPS_SP330	12837_2#1	2080490	19A	19A	2062	17	PCV13	pre-PCV	Southern Africa	South Africa	Western Cape		2005	F	52	Blood	Invasive
ZA_GPS_SP338	12837_2#10	2070942	10A	10A	10687	421	NVT	pre-PCV	Southern Africa	South Africa	Limpopo		2005	M		CSF	Invasive
ZA_GPS_SP339	12837_2#11	2149381	23F	23F	10688	54	PCV7	pre-PCV	Southern Africa	South Africa	Gauteng		2005	F	4	Blood	Invasive
ZA_GPS_SP340	12837_2#12	2061784	6A	6A	1094	41	PCV13	pre-PCV	Southern Africa	South Africa	Free State		2005	F	1	CSF	Invasive
ZA_GPS_SP341	12837_2#13	2125814	6A	6A	4087	13	PCV13	pre-PCV	Southern Africa	South Africa	KwaZulu Natal		2005	M		Blood	Invasive
ZA_GPS_SP342	12837_2#14	2064208	19F	19F	12526	1	PCV7	pre-PCV	Southern Africa	South Africa	Gauteng		2005	M	1	Blood	Invasive
ZA_GPS_SP343	12837_2#15	2169996	23F	23F	242	14	PCV7	pre-PCV	Southern Africa	South Africa	KwaZulu Natal		2005	F	2	Blood	Invasive
ZA_GPS_SP344	12837_2#16	2007811	17F	17F	10689	61	NVT	pre-PCV	Southern Africa	South Africa	KwaZulu Natal		2005	M	52	CSF	Invasive
ZA_GPS_SP346	12837_2#18	2037914	1	1	612	2	PCV10	pre-PCV	Southern Africa	South Africa	Eastern Cape		2005	F	4	Blood	Invasive
ZA_GPS_SP347	12837_2#19	2033144	1	1	217	2	PCV10	pre-PCV	Southern Africa	South Africa	Gauteng		2005	M	32	CSF	Invasive
SA_GPS_SP397	12837_2#2	2163673	6E(6B)	No data	7738	77	PCV7	Unknown	Southern Africa							Unknown	Unknown
ZA_GPS_SP348	12837_2#20	2027348	6A	6A	10656	41	PCV13	pre-PCV	Southern Africa	South Africa	Gauteng		2005	F	5	Blood	Invasive
ZA_GPS_SP349	12837_2#21	2154392	5	5	5659	8	PCV10	pre-PCV	Southern Africa	South Africa	Gauteng		2005	M		Blood/CSF	Invasive
ZA_GPS_SP350	12837_2#22	2044323	1	1	217	2	PCV10	pre-PCV	Southern Africa	South Africa	Gauteng		2005	M	5	Blood	Invasive
ZA_GPS_SP351	12837_2#23	2149266	19A	19A	10690	17	PCV13	pre-PCV	Southern Africa	South Africa	Western Cape		2005	F		Blood	Invasive
ZA_GPS_SP352	12837_2#24	2065626	19F	19F	2706	1	PCV7	pre-PCV	Southern Africa	South Africa	KwaZulu Natal		2005	M	45	Blood	Invasive
ZA_GPS_SP354	12837_2#26	2178134	6A	6A	12503	13	PCV13	pre-PCV	Southern Africa	South Africa	Gauteng		2005	M	13	Blood	Invasive
ZA_GPS_SP355	12837_2#27	2018652	3	3	458	51	PCV13	pre-PCV	Southern Africa	South Africa	Gauteng		2005	F	1	Blood	Invasive
ZA_GPS_SP356	12837_2#28	2180747	6E(6B)	6B	7084	37	PCV7	pre-PCV	Southern Africa	South Africa	Mpumalanga		2005	M	62	Blood	Invasive
ZA_GPS_SP357	12837_2#29	2155957	5	5	undeterminable	8	PCV10	pre-PCV	Southern Africa	South Africa	Gauteng		2005	M		Blood/CSF	Invasive
ZA_GPS_SP331	12837_2#3	1994501	8	8	53	3	NVT	pre-PCV	Southern Africa	South Africa	Gauteng		2005	F	36	Blood	Invasive
ZA_GPS_SP358	12837_2#30	2068707	6A	6A	10691	41	PCV13	pre-PCV	Southern Africa	South Africa	Gauteng		2005	F		Blood	Invasive
ZA_GPS_SP359	12837_2#31	2199829	6A	6A	4087	13	PCV13	pre-PCV	Southern Africa	South Africa	Gauteng		2005	M	5	Blood	Invasive
ZA_GPS_SP360	12837_2#32	2214897	6A	6A	10692	356	PCV13	pre-PCV	Southern Africa	South Africa	KwaZulu Natal		2005	F	4	Blood	Invasive
ZA_GPS_SP361	12837_2#33	2194654	23F	23F	172	5	PCV7	pre-PCV	Southern Africa	South Africa	Gauteng		2005	F	36	Pleural fluid	Invasive
ZA_GPS_SP362	12837_2#34	2147268	9V	9V	4881	54	PCV7	pre-PCV	Southern Africa	South Africa	KwaZulu Natal		2005	M	3	Blood	Invasive
ZA_GPS_SP363	12837_2#35	2037116	1	1	217	2	PCV10	pre-PCV	Southern Africa	South Africa	Western Cape		2005	M	38	Blood	Invasive
ZA_GPS_SP364	12837_2#36	2153181	19A	19A	10693	17	PCV13	pre-PCV	Southern Africa	South Africa	Mpumalanga		2005	F	2	Pleural fluid	Invasive
ZA_GPS_SP365	12837_2#37	2183212	19F	19F	10572	21	PCV7	pre-PCV	Southern Africa	South Africa	Gauteng		2005			Blood	Invasive
ZA_GPS_SP366	12837_2#38	2066526	14	14	230	10	PCV7	pre-PCV	Southern Africa	South Africa	Limpopo		2005	F	4	Blood	Invasive
ZA_GPS_SP367	12837_2#39	2166656	19F	19F	420	1	PCV7	pre-PCV	Southern Africa	South Africa	Gauteng		2005	M	1	Blood	Invasive
ZA_GPS_SP332	12837_2#4	2053624	4	4	1221	70	PCV7	pre-PCV	Southern Africa	South Africa	Gauteng		2005	F	76	Blood	Invasive
ZA_GPS_SP368	12837_2#40	2062893	11E	11A	10694	422	NVT	pre-PCV	Southern Africa	South Africa	KwaZulu Natal		2005	F		Blood	Invasive
ZA_GPS_SP369	12837_2#41	2145545	9V	9V	4881	54	PCV7	pre-PCV	Southern Africa	South Africa	Gauteng		2005	M		Blood	Invasive
ZA_GPS_SP370	12837_2#42	2036399	1	1	217	2	PCV10	pre-PCV	Southern Africa	South Africa	KwaZulu Natal		2005		1	Blood	Invasive
ZA_GPS_SP371	12837_2#43	2079620	19A	19A	2062	17	PCV13	pre-PCV	Southern Africa	South Africa	Western Cape		2005	M	3	Blood	Invasive
ZA_GPS_SP372	12837_2#44	2102227	14	6B	2414	9	PCV7	pre-PCV	Southern Africa	South Africa	Gauteng		2005	M		Blood	Invasive
ZA_GPS_SP373	12837_2#45	2021321	3	3	458	51	PCV13	pre-PCV	Southern Africa	South Africa	Gauteng		2005	M	1	Blood	Invasive
ZA_GPS_SP374	12837_2#46	2086022	1	1	217	2	PCV10	pre-PCV	Southern Africa	South Africa	Free State		2005	M	1	Pleural fluid	Invasive
ZA_GPS_SP375	12837_2#47	2121489	6A	6A	10550	179	PCV13	pre-PCV	Southern Africa	South Africa	Mpumalanga		2005	M	4	CSF	Invasive
ZA_GPS_SP376	12837_2#48	2047229	12F	12F	2416	56	NVT	pre-PCV	Southern Africa	South Africa	Free State		2005	F	40	CSF	Invasive
ZA_GPS_SP377	12837_2#49	2137554	23F	23F	2059	14	PCV7	pre-PCV	Southern Africa	South Africa	Western Cape		2005	M		Blood	Invasive
ZA_GPS_SP378	12837_2#50	2188426	23F	23F	172	5	PCV7	pre-PCV	Southern Africa	South Africa	Gauteng		2005	F		Blood	Invasive
ZA_GPS_SP379	12837_2#51	2038357	1	1	217	2	PCV10	pre-PCV	Southern Africa	South Africa	KwaZulu Natal		2005	M	1	Blood	Invasive
ZA_GPS_SP380	12837_2#52	2102880	6E(6B)	14	10695	37	PCV7	pre-PCV	Southern Africa	South Africa	KwaZulu Natal		2005	F		Blood	Invasive
ZA_GPS_SP381	12837_2#53	2003945	7C	7C	7053	92	NVT	pre-PCV	Southern Africa	South Africa	Gauteng		2005	M	1	Blood	Invasive
ZA_GPS_SP382	12837_2#54	2187012	9V	9V	3454	54	PCV7	pre-PCV	Southern Africa	South Africa	Gauteng		2005	M		Blood/CSF	Invasive
ZA_GPS_SP383	12837_2#55	2110844	12F	12F	989	26	NVT	pre-PCV	Southern Africa	South Africa	Gauteng		2005	M		Blood/CSF	Invasive
ZA_GPS_SP384	12837_2#56	1992366	8	8	53	3	NVT	pre-PCV	Southern Africa	South Africa	Gauteng		2005	M	40	Blood/Pleural fluid	Invasive
ZA_GPS_SP385	12837_2#57	2096716	14	14	10696	10	PCV7	pre-PCV	Southern Africa	South Africa	Gauteng		2005	M	2	CSF	Invasive
ZA_GPS_SP386	12837_2#58	1992754	8	8	53	3	NVT	pre-PCV	Southern Africa	South Africa	North West		2005	F	46	CSF	Invasive
ZA_GPS_SP387	12837_2#59	2142350	14	14	230	10	PCV7	pre-PCV	Southern Africa	South Africa	Limpopo		2005	F		CSF	Invasive
ZA_GPS_SP334	12837_2#6	2144738	14	14	230	10	PCV7	pre-PCV	Southern Africa	South Africa	Gauteng		2005	M	2	Blood	Invasive
ZA_GPS_SP388	12837_2#60	2166126	6E(6B)	6B	4087	13	PCV7	pre-PCV	Southern Africa	South Africa	Western Cape		2005	F	53	Blood	Invasive
ZA_GPS_SP389	12837_2#61	2112425	19A	19A	2062	17	PCV13	pre-PCV	Southern Africa	South Africa	Gauteng		2005	F	4	Blood/CSF	Invasive
ZA_GPS_SP390	12837_2#62	2059613	4	4	9197	182	PCV7	pre-PCV	Southern Africa	South Africa	North West		2005	M	37	CSF	Invasive
ZA_GPS_SP391	12837_2#63	2114325	23F	23F	353	113	PCV7	pre-PCV	Southern Africa	South Africa	Gauteng		2005	F	3	Blood/CSF	Invasive
ZA_GPS_SP393	12837_2#65	2082312	14	14	230	10	PCV7	pre-PCV	Southern Africa	South Africa	KwaZulu Natal		2005	M	4	Blood	Invasive
ZA_GPS_SP394	12837_2#66	2037036	1	1	217	2	PCV10	pre-PCV	Southern Africa	South Africa	Gauteng		2005	M	3	CSF	Invasive
ZA_GPS_SP395	12837_2#67	2015310	31	31	3548	57	NVT	pre-PCV	Southern Africa	South Africa	Gauteng		2005	M	2	Blood	Invasive
ZA_GPS_SP396	12837_2#68	2058530	34	34	10697	34	NVT	pre-PCV	Southern Africa	South Africa	Gauteng		2005	M	1	Blood	Invasive
ZA_GPS_SP397	12837_2#69	2037805	1	1	217	2	PCV10	pre-PCV	Southern Africa	South Africa	Gauteng		2005	F	34	Blood	Invasive
ZA_GPS_SP335	12837_2#7	2010892	12F	12F	2416	56	NVT	pre-PCV	Southern Africa	South Africa	Gauteng		2005	F	41	CSF	Invasive
ZA_GPS_SP398	12837_2#70	2086946	4	4	5410	79	PCV7	pre-PCV	Southern Africa	South Africa	Mpumalanga		2005	F		Blood	Invasive
ZA_GPS_SP399	12837_2#71	2124235	14	14	undeterminable	685	PCV7	pre-PCV	Southern Africa	South Africa	Gauteng		2005	F	1	Blood	Invasive
ZA_GPS_SP400	12837_2#72	2121470	23F	23F	6279	14	PCV7	pre-PCV	Southern Africa	South Africa	Gauteng		2005	F	2	CSF	Invasive
ZA_GPS_SP401	12837_2#73	2083437	6E(6B)	6B	8713	52	PCV7	pre-PCV	Southern Africa	South Africa	Gauteng		2005	F		Blood	Invasive
ZA_GPS_SP402	12837_2#74	2099712	15A	15C	10698	168	NVT	pre-PCV	Southern Africa	South Africa	KwaZulu Natal		2005	M	34	CSF	Invasive
ZA_GPS_SP403	12837_2#75	2067160	14	14	230	10	PCV7	pre-PCV	Southern Africa	South Africa	Gauteng		2005	F		Blood	Invasive
ZA_GPS_SP404	12837_2#76	2039001	1	1	217	2	PCV10	pre-PCV	Southern Africa	South Africa	Gauteng		2005	M	4	Blood	Invasive
ZA_GPS_SP405	12837_2#77	2163580	6E(6B)	6B	185	77	PCV7	pre-PCV	Southern Africa	South Africa	KwaZulu Natal		2005	M	2	Blood	Invasive
ZA_GPS_SP406	12837_2#78	2154024	6E(6B)	6B	6290	37	PCV7	pre-PCV	Southern Africa	South Africa	Eastern Cape		2005	F	5	Blood/CSF	Invasive
ZA_GPS_SP407	12837_2#79	2168995	6E(6B)	6B	185	77	PCV7	pre-PCV	Southern Africa	South Africa	Gauteng		2005	M		Blood/CSF	Invasive
ZA_GPS_SP336	12837_2#8	2146282	23F	23F	5653	14	PCV7	pre-PCV	Southern Africa	South Africa	Gauteng		2005	M		Blood	Invasive
ZA_GPS_SP408	12837_2#80	2130041	23F	14	172	5	PCV7	pre-PCV	Southern Africa	South Africa	Western Cape		2005	M	1	Blood	Invasive
ZA_GPS_SP409	12837_2#81	2185788	23F	23F	172	5	PCV7	pre-PCV	Southern Africa	South Africa	Gauteng		2005	F		Blood/CSF	Invasive
ZA_GPS_SP410	12837_2#82	2158463	23F	23F	172	5	PCV7	pre-PCV	Southern Africa	South Africa	Gauteng		2005	M		Blood/CSF	Invasive
ZA_GPS_SP411	12837_2#83	2155379	35F	35F	10699	423	NVT	pre-PCV	Southern Africa	South Africa	Gauteng		2005	F	28	Blood	Invasive
ZA_GPS_SP412	12837_2#84	2037674	1	1	217	2	PCV10	pre-PCV	Southern Africa	South Africa	Mpumalanga		2005	F	5	Blood	Invasive
ZA_GPS_SP413	12837_2#85	2218689	19F	12F	12527	686	PCV7	pre-PCV	Southern Africa	South Africa	KwaZulu Natal		2005	M		Blood	Invasive
ZA_GPS_SP414	12837_2#86	2166279	6E(6B)	6B	185	77	PCV7	pre-PCV	Southern Africa	South Africa	Gauteng		2005	M		Blood/CSF	Invasive
ZA_GPS_SP415	12837_2#87	2124856	6E(6B)	6B	185	77	PCV7	pre-PCV	Southern Africa	South Africa	Western Cape		2005	F	1	Blood	Invasive
ZA_GPS_SP416	12837_2#88	2050528	3	3	2021	234	PCV13	pre-PCV	Southern Africa	South Africa	Mpumalanga		2005	F	26	Pleural fluid	Invasive
ZA_GPS_SP337	12837_2#9	2082254	6E(6B)	6B	12528	77	PCV7	pre-PCV	Southern Africa	South Africa	Western Cape		2005	M		Blood	Invasive
ZA_GPS_SP417	12837_3#1	2014052	3	3	180	12	PCV13	pre-PCV	Southern Africa	South Africa	Gauteng		2005	F		Blood/CSF	Invasive
SA_GPS_SP493	12837_3#10	2155569	23F	No data	172	5	PCV7	Unknown	Southern Africa							Unknown	Unknown
ZA_GPS_SP426	12837_3#11	2076934	4	4	1222	162	PCV7	pre-PCV	Southern Africa	South Africa	Gauteng		2005	F	25	Blood	Invasive
ZA_GPS_SP428	12837_3#13	2206466	6E(6B)	6B	10700	424	PCV7	pre-PCV	Southern Africa	South Africa	Gauteng		2005	F		Blood	Invasive
ZA_GPS_SP429	12837_3#14	2106268	14	14	13	18	PCV7	pre-PCV	Southern Africa	South Africa	Western Cape		2005	M		Blood	Invasive
ZA_GPS_SP430	12837_3#15	2105968	14	14	13	18	PCV7	pre-PCV	Southern Africa	South Africa	Western Cape		2005	M		Blood	Invasive
ZA_GPS_SP431	12837_3#16	2219347	9N	9N	10642	125	NVT	pre-PCV	Southern Africa	South Africa	Gauteng		2005	F		Blood	Invasive
ZA_GPS_SP432	12837_3#17	2181578	14	14	1492	18	PCV7	pre-PCV	Southern Africa	South Africa	KwaZulu Natal		2005	F		Pleural fluid	Invasive
ZA_GPS_SP433	12837_3#18	2112879	5	5	5659	8	PCV10	pre-PCV	Southern Africa	South Africa	KwaZulu Natal		2005	F		Blood/CSF	Invasive
ZA_GPS_SP434	12837_3#19	2035111	29	29	11684	241	NVT	pre-PCV	Southern Africa	South Africa	Gauteng		2005	F		Blood	Invasive
ZA_GPS_SP418	12837_3#2	2155641	23F	23F	172	5	PCV7	pre-PCV	Southern Africa	South Africa	Gauteng		2005	F	5	Blood/CSF	Invasive
ZA_GPS_SP435	12837_3#20	2038611	1	1	217	2	PCV10	pre-PCV	Southern Africa	South Africa	Gauteng		2006	M	5	Blood	Invasive
ZA_GPS_SP436	12837_3#21	1989771	12F	12F	10663	32	NVT	pre-PCV	Southern Africa	South Africa	Western Cape		2006	F	41	Blood	Invasive
ZA_GPS_SP437	12837_3#22	2105713	19F	19F	10619	21	PCV7	pre-PCV	Southern Africa	South Africa	Gauteng		2006	M	3	Blood	Invasive
ZA_GPS_SP439	12837_3#24	2015423	3	3	180	12	PCV13	pre-PCV	Southern Africa	South Africa	Western Cape		2005	M	41	Blood	Invasive
ZA_GPS_SP441	12837_3#26	2150253	9V	9V	4881	54	PCV7	pre-PCV	Southern Africa	South Africa	Gauteng		2005	F	34	Blood	Invasive
ZA_GPS_SP442	12837_3#27	2034897	1	1	612	2	PCV10	pre-PCV	Southern Africa	South Africa	KwaZulu Natal		2005	F	65	Blood	Invasive
ZA_GPS_SP443	12837_3#28	2038286	1	1	612	2	PCV10	pre-PCV	Southern Africa	South Africa	Gauteng		2006	F	33	CSF	Invasive
ZA_GPS_SP444	12837_3#29	2154543	6E(6B)	6B	6290	37	PCV7	pre-PCV	Southern Africa	South Africa	KwaZulu Natal		2005	M		Blood/CSF	Invasive
ZA_GPS_SP419	12837_3#3	2170158	6A	6A	2285	13	PCV13	pre-PCV	Southern Africa	South Africa	Gauteng		2005	M	1	Blood	Invasive
ZA_GPS_SP445	12837_3#30	2110629	14	14	230	10	PCV7	pre-PCV	Southern Africa	South Africa	Gauteng		2006	F		Blood	Invasive
ZA_GPS_SP446	12837_3#31	2113573	12F	12F	989	26	NVT	pre-PCV	Southern Africa	South Africa	Gauteng		2005	M	5	Blood/CSF	Invasive
ZA_GPS_SP448	12837_3#33	2105846	23F	23F	6285	14	PCV7	pre-PCV	Southern Africa	South Africa	Gauteng		2005	M	5	Blood	Invasive
ZA_GPS_SP449	12837_3#34	2096095	19A	19A	2062	17	PCV13	pre-PCV	Southern Africa	South Africa	Eastern Cape		2005	M		Blood	Invasive
ZA_GPS_SP450	12837_3#35	2028055	13	13	10702	52	NVT	pre-PCV	Southern Africa	South Africa	Western Cape		2005	M	1	Blood	Invasive
ZA_GPS_SP451	12837_3#36	2055289	13	13	5647	52	NVT	pre-PCV	Southern Africa	South Africa	Western Cape		2006	M	4	Blood	Invasive
ZA_GPS_SP452	12837_3#37	2052087	23F	23F	11694	354	PCV7	pre-PCV	Southern Africa	South Africa	Western Cape		2005	M	1	Blood	Invasive
SA_GPS_SP521	12837_3#38	2149280	15B/15C	No data	7052	48	NVT	Unknown	Southern Africa							Unknown	Unknown
ZA_GPS_SP453	12837_3#39	2135694	19A	19A	6121	17	PCV13	pre-PCV	Southern Africa	South Africa	KwaZulu Natal		2005	F	40	Pleural fluid	Invasive
ZA_GPS_SP455	12837_3#41	2148863	6B	6B	176	24	PCV7	pre-PCV	Southern Africa	South Africa	Free State		2005	F		Blood	Invasive
ZA_GPS_SP456	12837_3#42	2091088	9V	9V	5408	22	PCV7	pre-PCV	Southern Africa	South Africa	Gauteng		2005	F		Blood	Invasive
ZA_GPS_SP457	12837_3#43	2189166	19A	19A	6095	21	PCV13	pre-PCV	Southern Africa	South Africa	Gauteng		2005	F	1	Blood/Pleural fluid	Invasive
ZA_GPS_SP458	12837_3#44	2057169	14	14	63	9	PCV7	pre-PCV	Southern Africa	South Africa	Free State		2006	M	4	Blood	Invasive
ZA_GPS_SP459	12837_3#45	2074908	18A	18A	1232	271	NVT	pre-PCV	Southern Africa	South Africa	Gauteng		2005	M	21	CSF	Invasive
ZA_GPS_SP461	12837_3#47	2091945	9N	9N	11683	16	NVT	pre-PCV	Southern Africa	South Africa	KwaZulu Natal		2005	M	2	Blood	Invasive
ZA_GPS_SP463	12837_3#49	2123482	6A	6A	2295	13	PCV13	pre-PCV	Southern Africa	South Africa	Gauteng		2005	M	75	Blood	Invasive
ZA_GPS_SP421	12837_3#5	2157436	19F	19F	5179	21	PCV7	pre-PCV	Southern Africa	South Africa	KwaZulu Natal		2005	M	3	Blood	Invasive
ZA_GPS_SP464	12837_3#50	2175929	19A	19A	2062	17	PCV13	pre-PCV	Southern Africa	South Africa	Western Cape		2005	F	1	Blood	Invasive
ZA_GPS_SP465	12837_3#51	2150510	9V	23F	4881	54	PCV7	pre-PCV	Southern Africa	South Africa	KwaZulu Natal		2005	M	4	Blood/CSF	Invasive
ZA_GPS_SP468	12837_3#54	2037298	1	1	217	2	PCV10	pre-PCV	Southern Africa	South Africa	Gauteng		2006	M	4	Blood	Invasive
ZA_GPS_SP469	12837_3#55	2128697	23F	23F	6279	14	PCV7	pre-PCV	Southern Africa	South Africa	Gauteng		2005	F	4	Blood/CSF	Invasive
ZA_GPS_SP470	12837_3#56	2144056	19A	19A	2062	17	PCV13	pre-PCV	Southern Africa	South Africa	Gauteng		2005		1	Blood	Invasive
ZA_GPS_SP471	12837_3#57	2052701	6A	6A	1094	41	PCV13	pre-PCV	Southern Africa	South Africa	Eastern Cape		2005	F	36	CSF	Invasive
ZA_GPS_SP472	12837_3#58	2037191	1	1	612	2	PCV10	pre-PCV	Southern Africa	South Africa	Gauteng		2005	F	2	Blood	Invasive
ZA_GPS_SP473	12837_3#59	2167385	19F	19F	2067	205	PCV7	pre-PCV	Southern Africa	South Africa	Eastern Cape		2005	M	2	Blood/CSF	Invasive
ZA_GPS_SP422	12837_3#6	1992399	8	8	53	3	NVT	pre-PCV	Southern Africa	South Africa	Western Cape		2005	M		CSF	Invasive
ZA_GPS_SP474	12837_3#60	2147011	23F	23F	172	5	PCV7	pre-PCV	Southern Africa	South Africa	Western Cape		2006	M	29	CSF	Invasive
ZA_GPS_SP475	12837_3#61	2056835	23A	23A	2319	7	NVT	pre-PCV	Southern Africa	South Africa	Western Cape		2005	F	24	CSF	Invasive
ZA_GPS_SP476	12837_3#62	2036532	1	1	612	2	PCV10	pre-PCV	Southern Africa	South Africa	Eastern Cape		2006	F	4	Blood	Invasive
ZA_GPS_SP477	12837_3#63	2108896	23F	23F	5653	14	PCV7	pre-PCV	Southern Africa	South Africa	Gauteng		2005	F	1	Blood	Invasive
ZA_GPS_SP478	12837_3#64	2144081	19A	19A	2062	17	PCV13	pre-PCV	Southern Africa	South Africa	Gauteng		2005		1	Blood	Invasive
ZA_GPS_SP479	12837_3#65	2107272	14	14	13	18	PCV7	pre-PCV	Southern Africa	South Africa	Western Cape		2005	M	25	Blood	Invasive
ZA_GPS_SP480	12837_3#66	2037303	1	1	612	2	PCV10	pre-PCV	Southern Africa	South Africa	Gauteng		2005	M	2	Blood	Invasive
ZA_GPS_SP481	12837_3#67	2230455	23F	23F	172	5	PCV7	pre-PCV	Southern Africa	South Africa	Gauteng		2005	M		Blood	Invasive
ZA_GPS_SP482	12837_3#68	2140617	19A	19A	10703	90	PCV13	pre-PCV	Southern Africa	South Africa	Free State		2006	M		Blood	Invasive
ZA_GPS_SP483	12837_3#69	2038007	1	1	217	2	PCV10	pre-PCV	Southern Africa	South Africa	Gauteng		2005		25	Blood	Invasive
ZA_GPS_SP484	12837_3#70	2154189	19A	19A	2062	17	PCV13	pre-PCV	Southern Africa	South Africa	Eastern Cape		2006	M		Blood	Invasive
ZA_GPS_SP486	12837_3#72	1998465	8	8	53	3	NVT	pre-PCV	Southern Africa	South Africa	Gauteng		2005	M		Blood/CSF	Invasive
ZA_GPS_SP487	12837_3#73	2010267	31	31	3548	57	NVT	pre-PCV	Southern Africa	South Africa	KwaZulu Natal		2005	F	26	CSF	Invasive
ZA_GPS_SP488	12837_3#74	1994799	8	8	53	3	NVT	pre-PCV	Southern Africa	South Africa	Gauteng		2005	M		Blood/CSF	Invasive
ZA_GPS_SP489	12837_3#75	2089957	23F	23F	507	7	PCV7	pre-PCV	Southern Africa	South Africa	Eastern Cape		2005	F	4	Blood/CSF	Invasive
ZA_GPS_SP490	12837_3#76	2114883	6A	6A	10704	13	PCV13	pre-PCV	Southern Africa	South Africa	Gauteng		2006	M	5	Blood	Invasive
ZA_GPS_SP491	12837_3#77	2110680	19A	19A	2062	17	PCV13	pre-PCV	Southern Africa	South Africa	Gauteng		2005	F	36	Blood	Invasive
ZA_GPS_SP492	12837_3#78	2104903	1	1	217	2	PCV10	pre-PCV	Southern Africa	South Africa	North West		2006		30	CSF	Invasive
ZA_GPS_SP493	12837_3#79	2153155	15B/15C	15C	7052	48	NVT	pre-PCV	Southern Africa	South Africa	Gauteng		2005	M	2	Blood/CSF	Invasive
ZA_GPS_SP424	12837_3#8	2198610	14	8	10705	18	PCV7	pre-PCV	Southern Africa	South Africa	Gauteng		2005	F	57	Blood	Invasive
ZA_GPS_SP494	12837_3#80	1992977	8	8	53	3	NVT	pre-PCV	Southern Africa	South Africa	Gauteng		2005	M		Blood/CSF	Invasive
ZA_GPS_SP495	12837_3#81	2046795	13	13	5647	52	NVT	pre-PCV	Southern Africa	South Africa	Limpopo		2005	F		CSF	Invasive
ZA_GPS_SP496	12837_3#82	2150364	23F	23F	81	16	PCV7	pre-PCV	Southern Africa	South Africa	Gauteng		2005	M	3	Blood/CSF	Invasive
ZA_GPS_SP497	12837_3#83	2105617	15A	15A	11732	22	NVT	pre-PCV	Southern Africa	South Africa	Gauteng		2005	F	42	Blood/CSF	Invasive
ZA_GPS_SP498	12837_3#84	2051303	4	4	1221	70	PCV7	pre-PCV	Southern Africa	South Africa	Western Cape		2006	M	32	Pleural fluid	Invasive
ZA_GPS_SP499	12837_3#85	1982125	15A	15A	10588	142	NVT	pre-PCV	Southern Africa	South Africa	KwaZulu Natal		2005	M	4	Blood	Invasive
ZA_GPS_SP500	12837_3#86	2145647	23F	23F	5653	14	PCV7	pre-PCV	Southern Africa	South Africa	Gauteng		2006	F	1	Blood	Invasive
ZA_GPS_SP501	12837_3#87	2061169	19F	19F	271	1	PCV7	pre-PCV	Southern Africa	South Africa	Gauteng		2005	M	34	Blood	Invasive
ZA_GPS_SP502	12837_3#88	2124182	23F	23F	6279	14	PCV7	pre-PCV	Southern Africa	South Africa	Gauteng		2005	F		Blood/CSF	Invasive
ZA_GPS_SP425	12837_3#9	2013773	18C	23F	6239	67	PCV7	pre-PCV	Southern Africa	South Africa	Gauteng		2005	M		Blood/CSF	Invasive
ZA_GPS_SP503	12837_4#1	2128765	15A	15A	11726	22	NVT	pre-PCV	Southern Africa	South Africa	Eastern Cape		2005	F	84	Blood	Invasive
ZA_GPS_SP512	12837_4#10	2037865	1	1	217	2	PCV10	pre-PCV	Southern Africa	South Africa	Gauteng		2005	M	3	Blood	Invasive
ZA_GPS_SP513	12837_4#11	2151055	23F	23F	2059	14	PCV7	pre-PCV	Southern Africa	South Africa	Eastern Cape		2006	M		Blood	Invasive
ZA_GPS_SP514	12837_4#12	2166920	19F	19F	10706	159	PCV7	pre-PCV	Southern Africa	South Africa	Gauteng		2006	M		CSF	Invasive
ZA_GPS_SP516	12837_4#14	2157824	19A	19A	172	5	PCV13	pre-PCV	Southern Africa	South Africa	Western Cape		2006	F	51	Blood	Invasive
ZA_GPS_SP517	12837_4#15	2149623	23F	23F	8716	14	PCV7	pre-PCV	Southern Africa	South Africa	Western Cape		2005	M	1	Blood	Invasive
ZA_GPS_SP518	12837_4#16	2145327	14	14	230	10	PCV7	pre-PCV	Southern Africa	South Africa	Gauteng		2005	M	2	Blood	Invasive
ZA_GPS_SP519	12837_4#17	2039785	18F	18F	9523	142	NVT	pre-PCV	Southern Africa	South Africa	Gauteng		2005	F	36	Blood	Invasive
ZA_GPS_SP520	12837_4#18	1977312	3	3	11686	3	PCV13	pre-PCV	Southern Africa	South Africa	Western Cape		2005	M	1	Blood	Invasive
ZA_GPS_SP521	12837_4#19	2194186	23F	23F	10653	14	PCV7	pre-PCV	Southern Africa	South Africa	Gauteng		2006	F		Blood	Invasive
ZA_GPS_SP504	12837_4#2	2058557	19F	19F	12228	1	PCV7	pre-PCV	Southern Africa	South Africa	Free State		2005	M		Blood	Invasive
ZA_GPS_SP522	12837_4#20	2013699	18C	18C	6239	67	PCV7	pre-PCV	Southern Africa	South Africa	North West		2006		2	Blood	Invasive
ZA_GPS_SP523	12837_4#21	2055628	3	3	458	51	PCV13	pre-PCV	Southern Africa	South Africa	Gauteng		2006	F		CSF	Invasive
ZA_GPS_SP524	12837_4#22	2076877	19F	19F	271	1	PCV7	pre-PCV	Southern Africa	South Africa	Gauteng		2006	M		Blood	Invasive
ZA_GPS_SP525	12837_4#23	2158611	19A	19A	2062	17	PCV13	pre-PCV	Southern Africa	South Africa	KwaZulu Natal		2006	F	29	Blood	Invasive
ZA_GPS_SP526	12837_4#24	2105610	18B	18C	6245	68	PCV7	pre-PCV	Southern Africa	South Africa	Free State		2006	F		Blood	Invasive
ZA_GPS_SP527	12837_4#25	2102854	14	14	63	9	PCV7	pre-PCV	Southern Africa	South Africa	Gauteng		2006	F	3	Blood	Invasive
ZA_GPS_SP528	12837_4#26	2167850	6A	6A	12529	13	PCV13	pre-PCV	Southern Africa	South Africa	KwaZulu Natal		2006	F	3	Blood	Invasive
ZA_GPS_SP529	12837_4#27	2154635	6B	6B	138	24	PCV7	pre-PCV	Southern Africa	South Africa	Gauteng		2006	M	1	Blood	Invasive
ZA_GPS_SP530	12837_4#28	2146270	23F	23F	5653	14	PCV7	pre-PCV	Southern Africa	South Africa	Gauteng		2006	F		Blood/CSF	Invasive
ZA_GPS_SP531	12837_4#29	2072670	1	1	217	2	PCV10	pre-PCV	Southern Africa	South Africa	Limpopo		2006	F	2	Blood	Invasive
ZA_GPS_SP505	12837_4#3	2066611	19F	19F	271	1	PCV7	pre-PCV	Southern Africa	South Africa	Eastern Cape		2006	F	4	CSF	Invasive
ZA_GPS_SP532	12837_4#30	2149022	15B/15C	15B	7052	48	NVT	pre-PCV	Southern Africa	South Africa	Gauteng		2006	F	32	Blood	Invasive
ZA_GPS_SP533	12837_4#31	1984890	3	3	378	83	PCV13	pre-PCV	Southern Africa	South Africa	Eastern Cape		2006	M		Blood	Invasive
ZA_GPS_SP534	12837_4#32	2161013	1	1	217	2	PCV10	pre-PCV	Southern Africa	South Africa	Gauteng		2006	F	26	Blood	Invasive
ZA_GPS_SP535	12837_4#33	2070072	14	14	230	10	PCV7	pre-PCV	Southern Africa	South Africa	Gauteng		2006	F	1	CSF	Invasive
ZA_GPS_SP536	12837_4#34	2148566	19A	19A	2062	17	PCV13	pre-PCV	Southern Africa	South Africa	Mpumalanga		2006	M		Blood/CSF	Invasive
ZA_GPS_SP537	12837_4#35	1991075	8	8	3847	3	NVT	pre-PCV	Southern Africa	South Africa	Western Cape		2006	F	1	Blood	Invasive
ZA_GPS_SP538	12837_4#36	2181419	23F	23F	172	5	PCV7	pre-PCV	Southern Africa	South Africa	Eastern Cape		2006	M	3	Blood/CSF	Invasive
ZA_GPS_SP539	12837_4#37	2018828	18C	18A	10588	142	NVT	pre-PCV	Southern Africa	South Africa	Limpopo		2006	F		Blood	Invasive
ZA_GPS_SP540	12837_4#38	2058134	23F	23F	36	7	PCV7	pre-PCV	Southern Africa	South Africa	Western Cape		2006	F	36	Blood	Invasive
ZA_GPS_SP541	12837_4#39	2131485	9V	9V	7889	54	PCV7	pre-PCV	Southern Africa	South Africa	Western Cape		2006	M	37	Blood	Invasive
ZA_GPS_SP506	12837_4#4	2145870	16F	16	12530	114	NVT	pre-PCV	Southern Africa	South Africa	Gauteng		2006	F	3	Blood	Invasive
ZA_GPS_SP542	12837_4#40	2113759	19A	19A	2062	17	PCV13	pre-PCV	Southern Africa	South Africa	Gauteng		2006	F	3	Blood	Invasive
ZA_GPS_SP543	12837_4#41	2066137	14	14	230	10	PCV7	pre-PCV	Southern Africa	South Africa	Northern Cape		2006	F		CSF	Invasive
ZA_GPS_SP544	12837_4#42	2076267	6B	6B	138	24	PCV7	pre-PCV	Southern Africa	South Africa	Western Cape		2006	F		Blood/CSF	Invasive
ZA_GPS_SP545	12837_4#43	2173223	6E(6B)	6B	10707	37	PCV7	pre-PCV	Southern Africa	South Africa	Western Cape		2006	M		Blood	Invasive
ZA_GPS_SP546	12837_4#44	2053929	18C	18C	6245	68	PCV7	pre-PCV	Southern Africa	South Africa	Gauteng		2006	M	1	Blood	Invasive
ZA_GPS_SP547	12837_4#45	2135775	9V	9V	3454	54	PCV7	pre-PCV	Southern Africa	South Africa	Gauteng		2006	M		CSF	Invasive
ZA_GPS_SP548	12837_4#46	2028151	6A	6A	10708	41	PCV13	pre-PCV	Southern Africa	South Africa	Western Cape		2006	M	1	CSF	Invasive
ZA_GPS_SP549	12837_4#47	2066183	16F	16	4088	33	NVT	pre-PCV	Southern Africa	South Africa	Western Cape		2006	M	24	Blood	Invasive
ZA_GPS_SP551	12837_4#49	2059273	18A	18A	241	95	NVT	pre-PCV	Southern Africa	South Africa	Western Cape		2006	M	36	CSF	Invasive
ZA_GPS_SP507	12837_4#5	2062990	6A	6A	1094	41	PCV13	pre-PCV	Southern Africa	South Africa	Gauteng		2006	F	4	Blood/CSF	Invasive
ZA_GPS_SP552	12837_4#50	1985244	7F	7F	218	32	PCV10	pre-PCV	Southern Africa	South Africa	Western Cape		2006	F		Blood/CSF	Invasive
ZA_GPS_SP553	12837_4#51	2199476	6E(6B)	6B	7084	37	PCV7	pre-PCV	Southern Africa	South Africa	KwaZulu Natal		2006	F	2	Joint fluid	Invasive
ZA_GPS_SP554	12837_4#52	2073618	18C	18C	102	68	PCV7	pre-PCV	Southern Africa	South Africa	Gauteng		2006	M	1	Blood	Invasive
ZA_GPS_SP555	12837_4#53	2163642	1	1	217	2	PCV10	pre-PCV	Southern Africa	South Africa	Gauteng		2006	F	38	Blood/CSF	Invasive
ZA_GPS_SP556	12837_4#54	2016875	22F	22F	445	3	NVT	pre-PCV	Southern Africa	South Africa	Gauteng		2006	F	79	Blood	Invasive
ZA_GPS_SP557	12837_4#55	2023789	34	34	7067	34	NVT	pre-PCV	Southern Africa	South Africa	Gauteng		2006	M		Blood	Invasive
ZA_GPS_SP558	12837_4#56	2057284	14	14	63	9	PCV7	pre-PCV	Southern Africa	South Africa	Western Cape		2006	M	1	Blood	Invasive
ZA_GPS_SP559	12837_4#57	2084962	6A	6A	1094	41	PCV13	pre-PCV	Southern Africa	South Africa	Gauteng		2006	F	5	Blood	Invasive
ZA_GPS_SP560	12837_4#58	2200373	19F	19F	10709	21	PCV7	pre-PCV	Southern Africa	South Africa	Gauteng		2006	M	2	Blood	Invasive
ZA_GPS_SP561	12837_4#59	2105727	14	14	4677	10	PCV7	pre-PCV	Southern Africa	South Africa	Gauteng		2006	F	2	CSF	Invasive
ZA_GPS_SP508	12837_4#6	2149935	9V	9V	4881	54	PCV7	pre-PCV	Southern Africa	South Africa	Gauteng		2006	M	4	Blood	Invasive
ZA_GPS_SP562	12837_4#60	2187212	6A	6A	10630	13	PCV13	pre-PCV	Southern Africa	South Africa	Gauteng		2006	M	60	Blood	Invasive
ZA_GPS_SP563	12837_4#61	2038382	1	1	217	2	PCV10	pre-PCV	Southern Africa	South Africa	Gauteng		2006	F	28	Blood	Invasive
ZA_GPS_SP564	12837_4#62	2162195	6A	6A	8696	13	PCV13	pre-PCV	Southern Africa	South Africa	Free State		2006	F	1	Blood	Invasive
ZA_GPS_SP565	12837_4#63	2037455	1	1	612	2	PCV10	pre-PCV	Southern Africa	South Africa	Free State		2006	M	34	Blood	Invasive
ZA_GPS_SP566	12837_4#64	2115585	6A	6A	1094	41	PCV13	pre-PCV	Southern Africa	South Africa	KwaZulu Natal		2006	M	4	Blood	Invasive
ZA_GPS_SP567	12837_4#65	2018434	3	3	458	51	PCV13	pre-PCV	Southern Africa	South Africa	Gauteng		2006	F	61	Blood	Invasive
ZA_GPS_SP568	12837_4#66	2165423	19F	19F	420	1	PCV7	pre-PCV	Southern Africa	South Africa	North West		2006	F	3	Blood	Invasive
ZA_GPS_SP570	12837_4#68	2090967	18C	23F	6239	67	PCV7	pre-PCV	Southern Africa	South Africa	Gauteng		2006	M	2	Blood	Invasive
ZA_GPS_SP571	12837_4#69	2161254	23F	14	6279	14	PCV7	pre-PCV	Southern Africa	South Africa	Gauteng		2006	F	1	Blood	Invasive
ZA_GPS_SP509	12837_4#7	2039970	34	34	10710	34	NVT	pre-PCV	Southern Africa	South Africa	Gauteng		2005	F	3	Blood	Invasive
SA_GPS_SP641	12837_4#70	2072293	14	14	230	10	PCV7	pre-PCV	Southern Africa	South Africa	Gauteng		2006	F	1	Blood	Invasive
ZA_GPS_SP572	12837_4#71	2058207	23A	23A	2319	7	NVT	pre-PCV	Southern Africa	South Africa	Free State		2006	F	40	Blood	Invasive
ZA_GPS_SP573	12837_4#72	2100303	14	14	230	10	PCV7	pre-PCV	Southern Africa	South Africa	Gauteng		2006	F	1	Blood	Invasive
ZA_GPS_SP574	12837_4#73	1980015	33F	33F	10711	3	NVT	pre-PCV	Southern Africa	South Africa	Free State		2006	F	24	CSF	Invasive
ZA_GPS_SP575	12837_4#74	2037418	10A	10A	12531	425	NVT	pre-PCV	Southern Africa	South Africa	Gauteng		2006	F	34	Pleural fluid	Invasive
ZA_GPS_SP576	12837_4#75	1987287	7F	8	218	32	PCV10	pre-PCV	Southern Africa	South Africa	Western Cape		2006	M	24	Blood/CSF	Invasive
ZA_GPS_SP577	12837_4#76	2091370	18C	18C	6239	67	PCV7	pre-PCV	Southern Africa	South Africa	Gauteng		2006	M	1	Blood/CSF	Invasive
ZA_GPS_SP578	12837_4#77	2071362	14	14	230	10	PCV7	pre-PCV	Southern Africa	South Africa	Gauteng		2006	F		Blood	Invasive
ZA_GPS_SP579	12837_4#78	2048535	4	4	1221	70	PCV7	pre-PCV	Southern Africa	South Africa	Gauteng		2006	M	36	Blood	Invasive
ZA_GPS_SP580	12837_4#79	2021306	3	3	1765	253	PCV13	pre-PCV	Southern Africa	South Africa	Gauteng		2006	F	23	CSF	Invasive
ZA_GPS_SP510	12837_4#8	2140440	23F	23F	2059	14	PCV7	pre-PCV	Southern Africa	South Africa	Western Cape		2005	M	5	CSF	Invasive
ZA_GPS_SP581	12837_4#80	2160219	6E(6B)	6B	2421	37	PCV7	pre-PCV	Southern Africa	South Africa	North West		2006	F		CSF	Invasive
ZA_GPS_SP582	12837_4#81	2167101	6B	6B	242	14	PCV7	pre-PCV	Southern Africa	South Africa	Gauteng		2006	M		Blood	Invasive
ZA_GPS_SP583	12837_4#82	2091607	4	4	5410	79	PCV7	pre-PCV	Southern Africa	South Africa	Gauteng		2006	F	30	Blood	Invasive
ZA_GPS_SP584	12837_4#83	2027844	8	7F	53	3	NVT	pre-PCV	Southern Africa	South Africa	Western Cape		2006	M	32	Blood/CSF	Invasive
ZA_GPS_SP585	12837_4#84	2092715	23F	23F	10712	330	PCV7	pre-PCV	Southern Africa	South Africa	Gauteng		2006	F	4	Blood/CSF	Invasive
ZA_GPS_SP586	12837_4#85	2142004	19F	19F	8326	90	PCV7	pre-PCV	Southern Africa	South Africa	Gauteng		2006	M		Blood	Invasive
ZA_GPS_SP587	12837_4#86	2148362	9V	9V	12532	54	PCV7	pre-PCV	Southern Africa	South Africa	Gauteng		2006	M		Blood	Invasive
ZA_GPS_SP588	12837_4#87	2096102	23F	23F	2059	14	PCV7	pre-PCV	Southern Africa	South Africa	Eastern Cape		2006	F		CSF	Invasive
ZA_GPS_SP589	12837_4#88	2124415	6A	6A	10713	13	PCV13	pre-PCV	Southern Africa	South Africa	Gauteng		2006	F	1	Blood	Invasive
ZA_GPS_SP511	12837_4#9	2159734	6A	6A	5073	13	PCV13	pre-PCV	Southern Africa	South Africa	Eastern Cape		2005	F		Blood/CSF	Invasive
ZA_GPS_SP590	12837_5#1	2027238	3	3	458	51	PCV13	pre-PCV	Southern Africa	South Africa	Eastern Cape		2006	M	40	Pleural fluid	Invasive
ZA_GPS_SP599	12837_5#10	2014780	18C	18C	6239	67	PCV7	pre-PCV	Southern Africa	South Africa	Limpopo		2006	F		CSF	Invasive
ZA_GPS_SP600	12837_5#11	2147805	14	14	2414	9	PCV7	pre-PCV	Southern Africa	South Africa	Mpumalanga		2006	M	5	Blood/CSF	Invasive
ZA_GPS_SP601	12837_5#12	1991712	8	8	53	3	NVT	pre-PCV	Southern Africa	South Africa	Gauteng		2006	F		Blood/CSF	Invasive
ZA_GPS_SP602	12837_5#13	2144030	23F	23F	172	5	PCV7	pre-PCV	Southern Africa	South Africa	KwaZulu Natal		2006	M		Blood	Invasive
ZA_GPS_SP603	12837_5#14	2126597	14	14	230	10	PCV7	pre-PCV	Southern Africa	South Africa	Gauteng		2006	F	2	Blood	Invasive
ZA_GPS_SP604	12837_5#15	2112253	6E(6B)	6B	8713	52	PCV7	pre-PCV	Southern Africa	South Africa	Gauteng		2006	F		Blood	Invasive
ZA_GPS_SP605	12837_5#16	2062995	15B/15C	15B	411	4	NVT	pre-PCV	Southern Africa	South Africa	Western Cape		2006	M	53	Blood	Invasive
ZA_GPS_SP606	12837_5#17	2127179	6E(6B)	6B	4087	13	PCV7	pre-PCV	Southern Africa	South Africa	Western Cape		2006	F	1	Blood	Invasive
ZA_GPS_SP607	12837_5#18	2038441	1	1	612	2	PCV10	pre-PCV	Southern Africa	South Africa	Free State		2006	F	28	CSF	Invasive
ZA_GPS_SP608	12837_5#19	2130749	6E(6B)	6B	2421	37	PCV7	pre-PCV	Southern Africa	South Africa	Gauteng		2006			Blood	Invasive
ZA_GPS_SP591	12837_5#2	2101051	13	13	5647	52	NVT	pre-PCV	Southern Africa	South Africa	Eastern Cape		2006	M	52	CSF	Invasive
ZA_GPS_SP609	12837_5#20	2148736	19A	19A	2062	17	PCV13	pre-PCV	Southern Africa	South Africa	Gauteng		2006	M	3	Blood/CSF	Invasive
ZA_GPS_SP610	12837_5#21	2108515	19A	19A	2062	17	PCV13	pre-PCV	Southern Africa	South Africa	Gauteng		2006	F		Blood	Invasive
ZA_GPS_SP611	12837_5#22	2191453	19F	19F	10536	21	PCV7	pre-PCV	Southern Africa	South Africa	KwaZulu Natal		2006	M		Blood	Invasive
ZA_GPS_SP612	12837_5#23	2126027	19A	19A	2062	17	PCV13	pre-PCV	Southern Africa	South Africa	Western Cape		2006	F	29	Blood	Invasive
ZA_GPS_SP613	12837_5#24	2052757	35A	42	10570	199	NVT	pre-PCV	Southern Africa	South Africa	Gauteng		2006	M		Blood	Invasive
ZA_GPS_SP614	12837_5#25	2037883	1	1	612	2	PCV10	pre-PCV	Southern Africa	South Africa	Gauteng		2006	M	4	Blood	Invasive
ZA_GPS_SP615	12837_5#26	2123600	16F	16	10584	46	NVT	pre-PCV	Southern Africa	South Africa	Gauteng		2006	M	6	CSF	Invasive
ZA_GPS_SP616	12837_5#27	2118982	9N	9N	66	16	NVT	pre-PCV	Southern Africa	South Africa	Eastern Cape		2006	M	25	Blood/CSF	Invasive
ZA_GPS_SP617	12837_5#28	2077323	18C	18C	6236	68	PCV7	pre-PCV	Southern Africa	South Africa	Gauteng		2006	F	5	Blood/CSF	Invasive
ZA_GPS_SP192	12837_5#29	2039066	1	1	217	2	PCV10	pre-PCV	Southern Africa	South Africa	Gauteng		2005	M	5	Blood	Invasive
ZA_GPS_SP592	12837_5#3	2187888	6A	18C	10630	13	PCV13	pre-PCV	Southern Africa	South Africa	Northern Cape		2006	F		Blood/CSF	Invasive
ZA_GPS_SP193	12837_5#30	2149943	15B/15C	15C	411	4	NVT	pre-PCV	Southern Africa	South Africa	Western Cape		2005	M	37	CSF	Invasive
ZA_GPS_SP194	12837_5#31	2151442	14	14	2652	18	PCV7	pre-PCV	Southern Africa	South Africa	Gauteng		2005	F		Blood	Invasive
ZA_GPS_SP195	12837_5#32	2026942	3	3	458	51	PCV13	pre-PCV	Southern Africa	South Africa	Gauteng		2005	M		Blood	Invasive
ZA_GPS_SP196	12837_5#33	2221555	14	14	1492	18	PCV7	pre-PCV	Southern Africa	South Africa	Eastern Cape		2005	F		CSF	Invasive
ZA_GPS_SP197	12837_5#34	2132514	9V	9V	4881	54	PCV7	pre-PCV	Southern Africa	South Africa	Gauteng		2005	M	4	Blood	Invasive
ZA_GPS_SP198	12837_5#35	2146805	14	14	10714	90	PCV7	pre-PCV	Southern Africa	South Africa	KwaZulu Natal		2005	M		Blood	Invasive
ZA_GPS_SP199	12837_5#36	2034121	1	1	217	2	PCV10	pre-PCV	Southern Africa	South Africa	Gauteng		2005	M	1	Blood	Invasive
ZA_GPS_SP200	12837_5#37	2245814	23F	23F	81	16	PCV7	pre-PCV	Southern Africa	South Africa	Gauteng		2005	F	1	Blood	Invasive
ZA_GPS_SP201	12837_5#38	2130757	23F	23F	6279	14	PCV7	pre-PCV	Southern Africa	South Africa	Gauteng		2005	F	4	CSF	Invasive
ZA_GPS_SP202	12837_5#39	2154981	23F	13	172	5	PCV7	pre-PCV	Southern Africa	South Africa	Gauteng		2005	F	48	CSF	Invasive
ZA_GPS_SP593	12837_5#4	2032342	18A	18A	10715	61	NVT	pre-PCV	Southern Africa	South Africa	Gauteng		2006	F	32	Blood/CSF	Invasive
ZA_GPS_SP203	12837_5#40	2056951	15B/15C	26	411	4	NVT	pre-PCV	Southern Africa	South Africa	Gauteng		2005	F	4	Blood	Invasive
ZA_GPS_SP204	12837_5#41	2022076	4	4	1222	162	PCV7	pre-PCV	Southern Africa	South Africa	Gauteng		2005	M	32	Blood/Pleural fluid	Invasive
ZA_GPS_SP207	12837_5#44	2062250	6A	6A	1094	41	PCV13	pre-PCV	Southern Africa	South Africa	Gauteng		2005	F		Blood	Invasive
ZA_GPS_SP208	12837_5#45	2088939	19A	19A	2062	17	PCV13	pre-PCV	Southern Africa	South Africa	Free State		2005	F	1	Blood/Pleural fluid	Invasive
ZA_GPS_SP209	12837_5#46	2068087	14	14	11687	9	PCV7	pre-PCV	Southern Africa	South Africa	Western Cape		2005	M	44	CSF	Invasive
ZA_GPS_SP210	12837_5#47	2065905	19F	19F	1412	1	PCV7	pre-PCV	Southern Africa	South Africa	Gauteng		2005	M		Blood/CSF	Invasive
ZA_GPS_SP211	12837_5#48	2037037	1	1	612	2	PCV10	pre-PCV	Southern Africa	South Africa	Gauteng		2005	F	4	CSF	Invasive
ZA_GPS_SP212	12837_5#49	2164552	23F	23F	5653	14	PCV7	pre-PCV	Southern Africa	South Africa	Free State		2005	M		CSF	Invasive
ZA_GPS_SP594	12837_5#5	2075862	18B	18C	6236	68	NVT	pre-PCV	Southern Africa	South Africa	KwaZulu Natal		2006	F		Blood	Invasive
ZA_GPS_SP213	12837_5#50	2082796	6B	6B	138	24	PCV7	pre-PCV	Southern Africa	South Africa	Western Cape		2005	M	1	Blood	Invasive
ZA_GPS_SP214	12837_5#51	2196433	19F	19F	10716	205	PCV7	pre-PCV	Southern Africa	South Africa	Eastern Cape		2005	M		Blood/CSF	Invasive
ZA_GPS_SP215	12837_5#52	2083429	14	14	63	9	PCV7	pre-PCV	Southern Africa	South Africa	Gauteng		2005	F	4	Pleural fluid	Invasive
ZA_GPS_SP216	12837_5#53	2039428	1	1	217	2	PCV10	pre-PCV	Southern Africa	South Africa	Gauteng		2005	M	5	Blood/Pleural fluid	Invasive
ZA_GPS_SP218	12837_5#54	2028713	6A	6A	1094	41	PCV13	pre-PCV	Southern Africa	South Africa	Gauteng		2005	M	50	Blood	Invasive
ZA_GPS_SP219	12837_5#55	2116761	6A	6B	2285	13	PCV13	pre-PCV	Southern Africa	South Africa	Gauteng		2005	F	1	Blood	Invasive
ZA_GPS_SP217	12837_5#56	2174188	6B	6A	242	14	PCV7	pre-PCV	Southern Africa	South Africa	Western Cape		2005	M	1	Blood	Invasive
ZA_GPS_SP220	12837_5#57	2073076	19F	19F	12533	1	PCV7	pre-PCV	Southern Africa	South Africa	Free State		2005	M	5	Blood	Invasive
ZA_GPS_SP221	12837_5#58	2165797	19F	19F	11681	90	PCV7	pre-PCV	Southern Africa	South Africa	Western Cape		2005	M		Blood	Invasive
ZA_GPS_SP222	12837_5#59	2019800	3	3	458	51	PCV13	pre-PCV	Southern Africa	South Africa	Northern Cape		2005	M		Blood	Invasive
ZA_GPS_SP595	12837_5#6	2155561	6B	6B	138	24	PCV7	pre-PCV	Southern Africa	South Africa	Eastern Cape		2006	F		CSF	Invasive
ZA_GPS_SP223	12837_5#60	2084681	19A	19A	2062	17	PCV13	pre-PCV	Southern Africa	South Africa	Western Cape		2005	M	1	Blood	Invasive
ZA_GPS_SP224	12837_5#61	2107233	14	14	230	10	PCV7	pre-PCV	Southern Africa	South Africa	Gauteng		2005	M	1	Blood	Invasive
ZA_GPS_SP225	12837_5#62	2024838	17F	17F	392	49	NVT	pre-PCV	Southern Africa	South Africa	Free State		2005	F		Blood	Invasive
ZA_GPS_SP226	12837_5#63	2145855	6E(6B)	6B	185	77	PCV7	pre-PCV	Southern Africa	South Africa	Western Cape		2005	F	1	Blood/CSF	Invasive
ZA_GPS_SP227	12837_5#64	2029587	6A	6A	1094	41	PCV13	pre-PCV	Southern Africa	South Africa	Western Cape		2005	M	1	Blood	Invasive
ZA_GPS_SP228	12837_5#65	2114245	19F	19F	8328	90	PCV7	pre-PCV	Southern Africa	South Africa	Gauteng		2005	F	2	Blood	Invasive
ZA_GPS_SP230	12837_5#67	2192509	19F	19F	347	21	PCV7	pre-PCV	Southern Africa	South Africa	Western Cape		2005	M	1	Blood	Invasive
ZA_GPS_SP231	12837_5#68	2105227	29	29	5483	145	NVT	pre-PCV	Southern Africa	South Africa	Western Cape		2005	M		Blood/CSF	Invasive
ZA_GPS_SP232	12837_5#69	2096997	19F	19F	271	1	PCV7	pre-PCV	Southern Africa	South Africa	Free State		2005	F	32	Pleural fluid	Invasive
ZA_GPS_SP596	12837_5#7	2190100	19F	19F	8332	90	PCV7	pre-PCV	Southern Africa	South Africa	Gauteng		2006	F		Blood	Invasive
ZA_GPS_SP233	12837_5#70	2014621	18C	18C	8316	67	PCV7	pre-PCV	Southern Africa	South Africa	Eastern Cape		2005	F		CSF	Invasive
ZA_GPS_SP234	12837_5#71	2116124	16F	16	10584	46	NVT	pre-PCV	Southern Africa	South Africa	Gauteng		2005	F	4	Blood	Invasive
ZA_GPS_SP235	12837_5#72	2047370	19F	19F	271	1	PCV7	pre-PCV	Southern Africa	South Africa	Western Cape		2005	F	1	Blood	Invasive
ZA_GPS_SP236	12837_5#73	2080418	13	13	70	16	NVT	pre-PCV	Southern Africa	South Africa	Western Cape		2005	M	47	Blood	Invasive
ZA_GPS_SP237	12837_5#74	2228924	19F	19F	347	21	PCV7	pre-PCV	Southern Africa	South Africa	Gauteng		2005	F	1	Blood	Invasive
SA_GPS_SP301	12837_5#75	2038800	1	1	217	2	PCV10	Post-PCV7	Southern Africa	South Africa	Gauteng		2010	F	36	Blood/CSF	Invasive
ZA_GPS_SP238	12837_5#77	2036340	1	1	217	2	PCV10	pre-PCV	Southern Africa	South Africa	Free State		2005	F		CSF	Invasive
ZA_GPS_SP239	12837_5#78	2084609	19F	19F	12534	1	PCV7	pre-PCV	Southern Africa	South Africa	Gauteng		2005	F	36	Blood	Invasive
ZA_GPS_SP240	12837_5#79	2119026	9N	9N	66	16	NVT	pre-PCV	Southern Africa	South Africa	Free State		2005	M	20	CSF	Invasive
ZA_GPS_SP597	12837_5#8	2062786	18F	18C	8840	142	NVT	pre-PCV	Southern Africa	South Africa	Free State		2006	M		CSF	Invasive
ZA_GPS_SP241	12837_5#80	2130025	19F	19F	12535	205	PCV7	pre-PCV	Southern Africa	South Africa	Western Cape		2005	F		Blood	Invasive
ZA_GPS_SP242	12837_5#81	2059852	10A	10A	2068	36	NVT	pre-PCV	Southern Africa	South Africa	Western Cape		2005	M		Blood	Invasive
ZA_GPS_SP598	12837_5#9	2032775	1	1	217	2	PCV10	pre-PCV	Southern Africa	South Africa	Northern Cape		2006	F	8	CSF	Invasive
PATH5950	12838_1#61	2049442	35F	35F	2991	177	NVT	Intro-PCV10	South America	Peru		Lima	2011	M	71	Blood	Invasive
PATH2523	12838_1#62	2075350	23B1	23B	2911	169	NVT	pre-PCV	South America	Peru		Lima	2007		2	Nasopharyngeal swab	Carriage
PATH2524	12838_1#63	2075342	23B1	23B	2911	169	NVT	pre-PCV	South America	Peru		Lima	2007	M	6	Nasopharyngeal swab	Carriage
PATH3217	12838_1#66	2059849	23A	23A	338	5	NVT	pre-PCV	South America	Peru		Lima	2008	M	13	Nasopharyngeal swab	Carriage
2010206274	12838_1#69	2052393	10A	10A	97	35	NVT	Post-PCV7	North America	USA	Georgia		2009		1	Blood	Invasive
2010220298	12838_1#70	2089232	10A	10A	585	35	NVT	Post-PCV7	North America	USA	Maryland		2009		1	CSF	Invasive
2010216163	12838_1#71	2079802	15B/15C	15C	3280	132	NVT	Post-PCV7	North America	USA	New Mexico		2009		0	Blood	Invasive
2009212799	12838_1#73	2029571	19A	19A	7915	1	PCV13	Post-PCV7	North America	USA	New York		2009		61	Blood	Invasive
PATH3277	12838_1#74	2144395	9V	09V	7440	43	PCV7	pre-PCV	South America	Peru		Lima	2008	M	18	Nasopharyngeal swab	Carriage
PATH3437	12838_1#75	2112015	6E(6B)	06B	1662	115	PCV7	pre-PCV	South America	Peru		Lima	2008	M	6	Nasopharyngeal swab	Carriage
PATH3438	12838_1#76	2038558	23A	23A	338	5	NVT	pre-PCV	South America	Peru		Lima	2008	M	2	Nasopharyngeal swab	Carriage
PATH3443	12838_1#77	2068142	6E(6B)	06B	5449	105	PCV7	pre-PCV	South America	Peru		Lima	2008	M	7	Nasopharyngeal swab	Carriage
PATH3468	12838_1#78	2087330	35F	35F	2991	177	NVT	Intro-PCV7	South America	Peru		Lima	2009	F	17	Nasopharyngeal swab	Carriage
PATH3469	12838_1#79	2056204	35F	35F	2991	177	NVT	Intro-PCV7	South America	Peru		Lima	2009	F	18	Nasopharyngeal swab	Carriage
PATH3477	12838_1#81	2118833	23B1	23B	2911	169	NVT	Intro-PCV7	South America	Peru		Lima	2009	F	16	Nasopharyngeal swab	Carriage
2009215608	12838_1#83	2046866	23A	23A	42	7	NVT	Post-PCV7	North America	USA	New York		2009		60	Blood	Invasive
2009216775	12838_1#85	1989930	11E	11A	62	3	NVT	Post-PCV7	North America	USA	Connecticut		2009		44	Blood	Invasive
2010205406	12838_1#88	2059256	6C	06C	10717	13	NVT	Post-PCV7	North America	USA	Tennessee		2009		13	Blood	Invasive
2010216293	12838_1#90	2059981	6C	06C	1292	89	NVT	Post-PCV7	North America	USA	Connecticut		2009		11	CSF	Invasive
[truncated: 16,400 more rows]

## Sheet: Putative novel cps loci
Table S3: Putative novel cps locus genomes
Public Name	Lane Id	Total Length	seroBA	Pheno Serotype	Putative novel serotype	In Silico St	GPSC	Vaccine Status	Vaccine Period	Supraregion	Country	Region	City	Col Year	Gender	Age Year	Source	Carriage/disease
GPS_GM_0725	14520_6#17	2110235	11A	No data	11X	5537	360	NVT	pre-PCV	West Africa	The Gambia	Greater Accra	Accra	2011	F		Nasopharyngeal swab	Carriage
GPS_ZA_2451	14913_7#29	2069635	11A	11A	11X	5537	360	NVT	Post-PCV13	Southern Africa	South Africa	KwaZulu Natal		2012	M		Blood	Invasive
GPS_HK_32	18090_2#6	2018197	11A	11A	11X	99	73	NVT	pre-PCV	East Asia	China	Hong Kong	Hong Kong	2000		<=5y	Nasopharyngeal swab	Carriage
GPS_HK_33	18090_2#7	2020579	11A	11A	11X	99	73	NVT	pre-PCV	East Asia	China	Hong Kong	Hong Kong	2000		<=5y	Nasopharyngeal swab	Carriage
GPS_HK_34	18090_2#8	2055144	11A	11A	11X	99	73	NVT	pre-PCV	East Asia	China	Hong Kong	Hong Kong	2000		<=5y	Nasopharyngeal swab	Carriage
GPS_HK_338	19341_3#17	2017881	11A	11D	11X	99	73	NVT	Intro-PCV13	East Asia	China	Hong Kong	Hong Kong	2011		<=5y	Nasopharyngeal swab	Carriage
GPS_HK_350	19341_3#29	2017315	11A	11A	11X	99	73	NVT	Post-PCV13	East Asia	China	Hong Kong	Hong Kong	2012		<=5y	Nasopharyngeal swab	Carriage
GPS_HK_401	19341_3#80	2055733	11A	11D	11X	99	73	NVT	Intro-PCV7	East Asia	China	Hong Kong	Hong Kong	2009		<=5y	Nasopharyngeal swab	Carriage
GPS_KH_COMRU866	23164_8#159	2141533	11A	11A	11X	166	6	NVT	Post-PCV13	East Asia	Cambodia	SIEM REAP PROVINCE	SIEM REAP	2017	M	1	Nasopharyngeal swab	Carriage
GPS_KH_COMRU121	23204_4#122	2096133	11A	NT	11X	166	6	NVT	pre-PCV	East Asia	Cambodia	SIEM REAP PROVINCE	SIEM REAP	2014	F		Nasopharyngeal swab	Carriage
GPS_KH_COMRU134	23204_4#135	2130052	11A	11A	11X	99	73	NVT	pre-PCV	East Asia	Cambodia	SIEM REAP PROVINCE	SIEM REAP	2014	M		Nasopharyngeal swab	Carriage
GPS_KH_COMRU144	23204_4#145	2102531	11A	11A	11X	166	6	NVT	pre-PCV	East Asia	Cambodia	SIEM REAP PROVINCE	SIEM REAP	2014	M		Nasopharyngeal swab	Carriage
GPS_KH_COMRU878	23204_4#4	2102706	11A	11A	11X	166	6	NVT	Post-PCV13	East Asia	Cambodia	SIEM REAP PROVINCE	SIEM REAP	2017	F		Nasopharyngeal swab	Carriage
GPS_KH_COMRU51	23204_4#55	2106675	11A	11A	11X	166	6	NVT	pre-PCV	East Asia	Cambodia	SIEM REAP PROVINCE	SIEM REAP	2014	F	2	Nasopharyngeal swab	Carriage
GPS_KH_COMRU55	23204_4#59	2108584	11A	11A	11X	166	6	NVT	pre-PCV	East Asia	Cambodia	SIEM REAP PROVINCE	SIEM REAP	2014	M	1	Nasopharyngeal swab	Carriage
GPS_KH_COMRU67	23204_4#71	2021448	11A	11A	11X	99	73	NVT	pre-PCV	East Asia	Cambodia	SIEM REAP PROVINCE	SIEM REAP	2014	M	1	Nasopharyngeal swab	Carriage
GPS_KH_COMRU304	23430_1#110	2101544	11A	11A	11X	166	6	NVT	pre-PCV	East Asia	Cambodia	SIEM REAP PROVINCE	SIEM REAP	2014	M		Nasopharyngeal swab	Carriage
GPS_KH_COMRU323	23430_1#128	2107505	11A	11A	11X	166	6	NVT	pre-PCV	East Asia	Cambodia	SIEM REAP PROVINCE	SIEM REAP	2014	F		Nasopharyngeal swab	Carriage
GPS_KH_COMRU218	23430_1#27	2100085	11A	11A	11X	166~	6	NVT	pre-PCV	East Asia	Cambodia	SIEM REAP PROVINCE	SIEM REAP	2014	F		Nasopharyngeal swab	Carriage
GPS_KH_COMRU226	23430_1#35	2135297	11A	11A	11X	166	6	NVT	pre-PCV	East Asia	Cambodia	SIEM REAP PROVINCE	SIEM REAP	2014	F		Nasopharyngeal swab	Carriage
GPS_KH_COMRU227	23430_1#36	2101460	11A	11A	11X	166	6	NVT	pre-PCV	East Asia	Cambodia	SIEM REAP PROVINCE	SIEM REAP	2014	F	2	Nasopharyngeal swab	Carriage
GPS_KH_COMRU291	23430_1#99	2165436	11A	11A	11X	5681~	622	NVT	pre-PCV	East Asia	Cambodia	SIEM REAP PROVINCE	SIEM REAP	2014	F		Nasopharyngeal swab	Carriage
GPS_KH_COMRU482	23430_2#118	2140243	11A	11A	11X	166	6	NVT	Post-PCV13	East Asia	Cambodia	SIEM REAP PROVINCE	SIEM REAP	2016	M	2	Nasopharyngeal swab	Carriage
GPS_KH_COMRU515	23430_2#151	2106009	11A	11A	11X	166	6	NVT	Post-PCV13	East Asia	Cambodia	SIEM REAP PROVINCE	SIEM REAP	2016	M	1	Nasopharyngeal swab	Carriage
GPS_KH_COMRU536	23430_2#172	2093844	11A	11A	11X	99	73	NVT	Post-PCV13	East Asia	Cambodia	SIEM REAP PROVINCE	SIEM REAP	2016	M	3	Nasopharyngeal swab	Carriage
GPS_KH_COMRU540	23430_2#176	2059691	11A	11A	11X	99	73	NVT	Post-PCV13	East Asia	Cambodia	SIEM REAP PROVINCE	SIEM REAP	2016	F	1	Nasopharyngeal swab	Carriage
GPS_KH_COMRU438	23430_2#75	2139240	11A	11A	11X	99	73	NVT	Post-PCV13	East Asia	Cambodia	SIEM REAP PROVINCE	SIEM REAP	2016	M	1	Nasopharyngeal swab	Carriage
GPS_KH_COMRU448	23430_2#85	2100653	11A	11A	11X	166	6	NVT	Post-PCV13	East Asia	Cambodia	SIEM REAP PROVINCE	SIEM REAP	2016	M		Nasopharyngeal swab	Carriage
GPS_KH_COMRU458	23430_2#95	2098936	11A	11A	11X	166~	6	NVT	Post-PCV13	East Asia	Cambodia	SIEM REAP PROVINCE	SIEM REAP	2016	M	1	Nasopharyngeal swab	Carriage
GPS_KH_COMRU685	23430_3#128	2112678	11A	11A	11X	166	6	NVT	Post-PCV13	East Asia	Cambodia	SIEM REAP PROVINCE	SIEM REAP	2016	F	1	Nasopharyngeal swab	Carriage
GPS_KH_COMRU689	23430_3#132	2099519	11A	11A	11X	166	6	NVT	Post-PCV13	East Asia	Cambodia	SIEM REAP PROVINCE	SIEM REAP	2016	F		Nasopharyngeal swab	Carriage
GPS_KH_COMRU707	23430_3#149	2059463	11A	11A	11X	166	6	NVT	Post-PCV13	East Asia	Cambodia	SIEM REAP PROVINCE	SIEM REAP	2016	M	1	Nasopharyngeal swab	Carriage
GPS_KH_COMRU721	23430_3#162	2092841	11A	11A	11X	166	6	NVT	Post-PCV13	East Asia	Cambodia	SIEM REAP PROVINCE	SIEM REAP	2016	F		Nasopharyngeal swab	Carriage
GPS_KH_COMRU571	23430_3#17	2055132	11A	11A	11X	99	73	NVT	Post-PCV13	East Asia	Cambodia	SIEM REAP PROVINCE	SIEM REAP	2016	F	4	Nasopharyngeal swab	Carriage
GPS_KH_COMRU740	23430_3#180	2060896	11A	11A	11X	99	73	NVT	Post-PCV13	East Asia	Cambodia	SIEM REAP PROVINCE	SIEM REAP	2017	F		Nasopharyngeal swab	Carriage
GPS_KH_COMRU746	23430_3#186	2105964	11A	11A	11X	166	6	NVT	Post-PCV13	East Asia	Cambodia	SIEM REAP PROVINCE	SIEM REAP	2017	F		Nasopharyngeal swab	Carriage
GPS_KH_COMRU593	23430_3#39	2129750	11A	NT	11X	4136	66	NVT	Intro-PCV13	East Asia	Cambodia	SIEM REAP PROVINCE	SIEM REAP	2015	F	3	Nasopharyngeal swab	Carriage
GPS_KH_COMRU601	23430_3#47	2107055	11A	11A	11X	166	6	NVT	Intro-PCV13	East Asia	Cambodia	SIEM REAP PROVINCE	SIEM REAP	2015	F		Nasopharyngeal swab	Carriage
GPS_KH_COMRU627	23430_3#73	2097329	11A	11A	11X	166	6	NVT	Intro-PCV13	East Asia	Cambodia	SIEM REAP PROVINCE	SIEM REAP	2015	M	1	Nasopharyngeal swab	Carriage
GPS_KH_COMRU638	23430_3#84	2104381	11A	11A	11X	166	6	NVT	Intro-PCV13	East Asia	Cambodia	SIEM REAP PROVINCE	SIEM REAP	2015	M		Nasopharyngeal swab	Carriage
GPS_KH_COMRU749	23430_4#3	2100392	11A	11A	11X	166	6	NVT	Post-PCV13	East Asia	Cambodia	SIEM REAP PROVINCE	SIEM REAP	2017	M		Nasopharyngeal swab	Carriage
GPS_KH_COMRU778	23430_4#32	2133998	11A	11A	11X	166	6	NVT	Post-PCV13	East Asia	Cambodia	SIEM REAP PROVINCE	SIEM REAP	2017	F	1	Nasopharyngeal swab	Carriage
GPS_KH_COMRU813	23430_4#67	2070893	11A	11A	11X	99	73	NVT	Post-PCV13	East Asia	Cambodia	SIEM REAP PROVINCE	SIEM REAP	2017	M		Nasopharyngeal swab	Carriage
GPS_KH_COMRU836	23430_4#90	2100157	11A	11A	11X	166	6	NVT	Post-PCV13	East Asia	Cambodia	SIEM REAP PROVINCE	SIEM REAP	2017	M	4	Nasopharyngeal swab	Carriage
5529503_3253941_240	12378_2#52	2091114	16F	16F	16X	9568	33	NVT	pre-PCV	Southern Africa	Malawi	northern	Karonga	2009	M	4.6	Nasopharyngeal swab	Carriage
ZA_GPS_SP274	12837_1#32	2068127	16F	16	16X	4088	33	NVT	pre-PCV	Southern Africa	South Africa	KwaZulu Natal		2005	M	37	Pleural fluid	Invasive
ZA_GPS_SP506	12837_4#4	2145870	16F	16	16X	12530	114	NVT	pre-PCV	Southern Africa	South Africa	Gauteng		2006	F	3	Blood	Invasive
ZA_GPS_SP549	12837_4#47	2066183	16F	16	16X	4088	33	NVT	pre-PCV	Southern Africa	South Africa	Western Cape		2006	M	24	Blood	Invasive
GPS_ZA_669	13414_8#52	2162338	16F	16	16X	4088	33	NVT	pre-PCV	Southern Africa	South Africa	Gauteng		2006	M	5	Blood	Invasive
GPS_ZA_725	13415_4#13	2129000	16F	16	16X	10730	428	NVT	pre-PCV	Southern Africa	South Africa	Mpumalanga		2007	M	32	Pleural fluid	Invasive
GPS_ZA_731	13415_4#19	2067953	16F	16	16X	7888	33	NVT	pre-PCV	Southern Africa	South Africa	Gauteng		2007	F	28	Blood	Invasive
GPS_ZA_733	13415_4#21	2092540	16F	16	16X	4088	33	NVT	pre-PCV	Southern Africa	South Africa	Gauteng		2007	F		Blood	Invasive
GPS_ZA_750	13415_4#38	2144784	16F	16	16X	10592	33	NVT	pre-PCV	Southern Africa	South Africa	Gauteng		2007	M	32	CSF	Invasive
GPS_ZA_779	13415_4#67	2083382	16F	16	16X	11772	33	NVT	pre-PCV	Southern Africa	South Africa	Gauteng		2007	F	22	Blood	Invasive
GPS_ZA_794	13415_4#82	2124510	16F	16	16X	4088	33	NVT	pre-PCV	Southern Africa	South Africa	Western Cape		2007	F	54	CSF	Invasive
GPS_ZA_937	13415_6#33	2134090	16F	16	16X	8827	114	NVT	pre-PCV	Southern Africa	South Africa	Mpumalanga		2007	M	1	Blood	Invasive
GPS_ZA_910	13415_6#6	2084375	16F	14	16X	11772	33	NVT	Intro-PCV7	Southern Africa	South Africa	Gauteng		2009	F	40	Pleural fluid	Invasive
GPS_ZA_1150	13415_8#54	2054098	16F	16F	16X	10543	33	NVT	Intro-PCV7	Southern Africa	South Africa	Gauteng		2009	F	36	CSF	Invasive
GPS_ZA_1248	13470_1#56	2149141	16F	16	16X	12550	33	NVT	pre-PCV	Southern Africa	South Africa	KwaZulu Natal		2006	F	1	Blood	Invasive
GPS_ZA_1270	13470_1#78	2109220	16F	16F	16X	12551	33	NVT	Post-PCV7	Southern Africa	South Africa	KwaZulu Natal		2010	F	4	Blood	Invasive
GPS_GM_0422	14410_6#74	2138649	16F	16	16X	3341	434	NVT	pre-PCV	West Africa	The Gambia	Western Region	Banjul	2003	F	8	Blood	Invasive
GPS_GM_0450	14410_7#17	2073100	16F	16	16X	8949	274	NVT	pre-PCV	West Africa	The Gambia	Western Region	Banjul	2003	F	25	Blood	Invasive
GPS_GM_0498	14410_7#65	2072540	16F	16	16X	8949	274	NVT	pre-PCV	West Africa	The Gambia	Western Region	Banjul	2003	F	25	Blood	Invasive
GPS_ZA_1546	14410_8#74	2183301	16F	16	16X	10787	114	NVT	pre-PCV	Southern Africa	South Africa	KwaZulu Natal		2008	F	1	Blood	Invasive
GPS_ZA_1875	14412_2#23	2066768	16F	16F	16X	7888	33	NVT	Post-PCV7	Southern Africa	South Africa	Gauteng		2010	M	3	Blood	Invasive
GPS_ZA_1908	14412_2#56	2082272	16F	16F	16X	10543	33	NVT	Post-PCV7	Southern Africa	South Africa	KwaZulu Natal		2010	M		Blood	Invasive
GPS_ZA_1940	14412_2#88	2132251	16F	16F	16X	10800	33	NVT	Post-PCV7	Southern Africa	South Africa	KwaZulu Natal		2010	M		Blood	Invasive
GPS_ZA_1947	14412_2#95	2142264	16F	16F	16X	5326	114	NVT	Post-PCV7	Southern Africa	South Africa	Gauteng		2010	F	40	Blood	Invasive
GPS_GM_0547	14520_4#29	2129548	16F	No data	16X	3407	103	NVT	pre-PCV	West Africa	The Gambia	Western Region	Sibanor	2008	M		Nasopharyngeal swab	Carriage
GPS_GM_0592	14520_4#74	2117111	16F	No data	16X	8949	274	NVT	Intro-PCV7	West Africa	The Gambia	Western Region	Sibanor	2009	M		Nasopharyngeal swab	Carriage
GPS_GM_0593	14520_4#75	2181412	16F	No data	16X	3407	103	NVT	Post-PCV7	West Africa	The Gambia	Western Region	Sibanor	2010	M		Nasopharyngeal swab	Carriage
GPS_GM_0652	14520_5#39	2182082	16F	No data	16X	3407	103	NVT	Intro-PCV7	West Africa	The Gambia	Western Region	Sibanor	2009	M		Nasopharyngeal swab	Carriage
GPS_GM_0694	14520_5#81	2220429	16F	No data	16X	10805	103	NVT	Post-PCV7	West Africa	The Gambia	Western Region	Sibanor	2010	F		Nasopharyngeal swab	Carriage
GPS_GM_0817	14520_7#14	2085316	16F	No data	16X	917	80	NVT	Intro-PCV7	West Africa	The Gambia	Western Region	Sibanor	2009			Nasopharyngeal swab	Carriage
GPS_GM_0870	14520_7#67	2086103	16F	No data	16X	917	80	NVT	Intro-PCV7	West Africa	The Gambia	Western Region	Sibanor	2009	M		Nasopharyngeal swab	Carriage
GPS_ZA_1349	14555_3#67	2074915	16F	16	16X	4088	33	NVT	pre-PCV	Southern Africa	South Africa	Gauteng		2007	M	4	Blood	Invasive
GPS_ZA_2058	14555_4#16	2077379	16F	16F	16X	10548	33	NVT	Intro-PCV13	Southern Africa	South Africa	Gauteng		2011	M	56	CSF	Invasive
GPS_ZA_2047	14555_4#5	2088984	16F	16F	16X	4088	33	NVT	Intro-PCV13	Southern Africa	South Africa	KwaZulu Natal		2011	M	4	Blood/CSF	Invasive
GPS_ZA_1657	14566_4#90	2067874	16F	16F	16X	4088	33	NVT	Intro-PCV7	Southern Africa	South Africa	Free State		2009	F	53	Pleural fluid	Invasive
GPS_ZA_1948	14566_6#1	2146155	16F	16F	16X	5326	114	NVT	Post-PCV7	Southern Africa	South Africa	Gauteng		2010	F	1	Blood	Invasive
GPS_ZA_1994	14566_6#47	2082558	16F	16F	16X	10667	33	NVT	Intro-PCV13	Southern Africa	South Africa	Western Cape		2011	F	2	Blood	Invasive
GPS_ZA_2011	14566_6#64	2197290	16F	16F	16X	11723	207	NVT	Intro-PCV13	Southern Africa	South Africa	Gauteng		2011	M	2	Blood	Invasive
GPS_ZA_2025	14566_6#78	2093996	16F	18C	16X	4088	33	NVT	Intro-PCV13	Southern Africa	South Africa	Gauteng		2011	M		Blood	Invasive
GPS_ZA_1955	14566_6#8	2093549	16F	16F	16X	10592	33	NVT	Intro-PCV13	Southern Africa	South Africa	KwaZulu Natal		2011	M	4	Blood	Invasive
GPS_ZA_2337	14913_4#10	2064641	16F	16F	16X	4088	33	NVT	Post-PCV13	Southern Africa	South Africa	Gauteng		2012	M	1	Blood	Invasive
GPS_ZA_2346	14913_4#19	2093554	16F	16F	16X	10543	33	NVT	Post-PCV13	Southern Africa	South Africa	Gauteng		2012	F	12	CSF	Invasive
GPS_ZA_2398	14913_4#71	2130887	16F	16F	16X	10548	33	NVT	Post-PCV13	Southern Africa	South Africa	KwaZulu Natal		2012	F		Blood	Invasive
GPS_ZA_2641	14913_5#29	2096547	16F	16F	16X	5326	114	NVT	Post-PCV13	Southern Africa	South Africa	Gauteng		2013	F	4	Blood	Invasive
GPS_ZA_2660	14913_5#48	2099818	16F	16F	16X	5326	114	NVT	Post-PCV13	Southern Africa	South Africa	Gauteng		2013	M		Blood	Invasive
GPS_ZA_2666	14913_5#54	2189725	16F	16F	16X	5326	114	NVT	Post-PCV13	Southern Africa	South Africa	Gauteng		2013	M	31	Blood	Invasive
GPS_ZA_2669	14913_5#57	2101836	16F	16F	16X	10853	33	NVT	Post-PCV13	Southern Africa	South Africa	KwaZulu Natal		2013	M	63	Fluid	Unknown
GPS_ZA_2703	14913_5#91	2106936	16F	16F	16X	7888	33	NVT	Post-PCV13	Southern Africa	South Africa	Gauteng		2013	M		Blood	Invasive
GPS_ZA_2739	14913_6#32	2080041	16F	15B	16X	11772	33	NVT	Intro-PCV13	Southern Africa	South Africa	Gauteng		2011	M	1	Blood	Invasive
GPS_ZA_2740	14913_6#33	2066962	16F	19F	16X	7888	33	NVT	Post-PCV13	Southern Africa	South Africa	KwaZulu Natal		2014	M	15	CSF	Invasive
GPS_ZA_2755U	14913_6#48	2068204	16F	No data	16X	7888	33	NVT	Unknown	Southern Africa							Unknown	Unknown
GPS_ZA_2758U	14913_6#51	2056777	16F	No data	16X	4088	33	NVT	Unknown	Southern Africa							Unknown	Unknown
GPS_ZA_2781	14913_6#93	2066618	16F	16F	16X	4088	33	NVT	Intro-PCV13	Southern Africa	South Africa	KwaZulu Natal		2011	M	16	CSF	Invasive
GPS_ZA_2436	14913_7#14	2070716	16F	16F	16X	10862	33	NVT	Post-PCV13	Southern Africa	South Africa	Gauteng		2013	M	2	Blood	Invasive
GPS_ZA_2462	14913_7#40	2089650	16F	16F	16X	10592	33	NVT	Post-PCV13	Southern Africa	South Africa	Mpumalanga		2013	F	40	CSF	Invasive
GPS_ZA_2488	14913_7#66	2080155	16F	16F	16X	10543	33	NVT	Post-PCV13	Southern Africa	South Africa	KwaZulu Natal		2012	F	46	Blood	Invasive
GPS_ZA_2495	14913_7#73	2146336	16F	16F	16X	5326	114	NVT	Post-PCV13	Southern Africa	South Africa	Gauteng		2012	M	4	Blood	Invasive
GPS_ZA_2506	14913_7#84	2122286	16F	16F	16X	4088	33	NVT	Post-PCV13	Southern Africa	South Africa	Gauteng		2012	F		Blood	Invasive
GPS_ZA_2581	14936_4#64	2141815	16F	16F	16X	5326	114	NVT	Post-PCV13	Southern Africa	South Africa	Gauteng		2013	M		Blood	Invasive
GPS_ZA_2585	14936_4#68	2114829	16F	16F	16X	4088	33	NVT	Post-PCV13	Southern Africa	South Africa	Gauteng		2013	M	1	Blood	Invasive
GPS_ZA_2611	14936_4#94	2102305	16F	16F	16X	10592	33	NVT	Post-PCV13	Southern Africa	South Africa	KwaZulu Natal		2013	F	1	Blood	Invasive
GPS_GM_0924	15378_2#36	2101603	16F	No data	16X	3407	103	NVT	Intro-PCV7	West Africa	The Gambia	Upper River Region	Basse	2009	M		Blood	Invasive
GPS_MW_1169	15378_3#19	2086367	16F	99_unknown	16X	9568	33	NVT	pre-PCV	Southern Africa	Malawi	Northern	Karonga	2009	M	0	Nasopharyngeal swab	Carriage
GPS_MW_2940	15378_3#21	2133999	16F	99_unknown	16X	11770	33	NVT	pre-PCV	Southern Africa	Malawi	Northern	Karonga	2009	F	0	Nasopharyngeal swab	Carriage
GPS_MW_1625	15378_3#42	2125960	16F	99_unknown	16X	9568	33	NVT	pre-PCV	Southern Africa	Malawi	Northern	Karonga	2009	M	3	Nasopharyngeal swab	Carriage
GPS_MW_466	15378_3#47	2122461	16F	16F	16X	9568	33	NVT	pre-PCV	Southern Africa	Malawi	Northern	Karonga	2009	F	4	Nasopharyngeal swab	Carriage
GPS_MW_964	15378_3#54	2128821	16F	16F	16X	9568	33	NVT	pre-PCV	Southern Africa	Malawi	Northern	Karonga	2009	F	4	Nasopharyngeal swab	Carriage
GPS_MW_1427	15378_3#60	2127895	16F	99_unknown	16X	9568	33	NVT	pre-PCV	Southern Africa	Malawi	Northern	Karonga	2009	M	3	Nasopharyngeal swab	Carriage
GPS_MW_3027	15378_3#62	2085078	16F	99_unknown	16X	12743	33	NVT	pre-PCV	Southern Africa	Malawi	Northern	Karonga	2009	M	3	Nasopharyngeal swab	Carriage
GPS_MW_1145	15378_3#69	2124843	16F	09N	16X	11770	33	NVT	pre-PCV	Southern Africa	Malawi	Northern	Karonga	2009	F	6	Nasopharyngeal swab	Carriage
GPS_MW_239	15378_3#85	2082385	16F	16F	16X	9568	33	NVT	pre-PCV	Southern Africa	Malawi	Northern	Karonga	2009	M	7	Nasopharyngeal swab	Carriage
GPS_MW_4159	15378_3#86	2084208	16F	99_unknown	16X	11770	33	NVT	pre-PCV	Southern Africa	Malawi	Northern	Karonga	2010	M	52	Nasopharyngeal swab	Carriage
GPS_MW_1967	15378_3#87	2128439	16F	99_unknown	16X	9568	33	NVT	pre-PCV	Southern Africa	Malawi	Northern	Karonga	2009	F	29	Nasopharyngeal swab	Carriage
GPS_MW_2770	15378_4#3	2129831	16F	99_unknown	16X	9568	33	NVT	pre-PCV	Southern Africa	Malawi	Northern	Karonga	2009	F	54	Nasopharyngeal swab	Carriage
GPS_MW_4702	15378_4#4	2127070	16F	99_unknown	16X	9568	33	NVT	pre-PCV	Southern Africa	Malawi	Northern	Karonga	2010	F	36	Nasopharyngeal swab	Carriage
GPS_MW_2909	15378_4#61	2085829	16F	99_unknown	16X	9568	33	NVT	pre-PCV	Southern Africa	Malawi	Northern	Karonga	2009	F	0	Nasopharyngeal swab	Carriage
GPS_MW_606	15378_4#8	2177083	16F	99_unknown	16X	5326	114	NVT	pre-PCV	Southern Africa	Malawi	Northern	Karonga	2009	M	9	Nasopharyngeal swab	Carriage
GPS_MW_770	15378_4#92	2124447	16F	16F	16X	9568	33	NVT	pre-PCV	Southern Africa	Malawi	Northern	Karonga	2009	F	4	Nasopharyngeal swab	Carriage
GPS_MW_2490	15531_2#21	2128731	16F	99_unknown	16X	9568	33	NVT	pre-PCV	Southern Africa	Malawi	Northern	Karonga	2009	F	29	Nasopharyngeal swab	Carriage
GPS_MW_1684	15531_2#4	2124770	16F	99_unknown	16X	9568	33	NVT	pre-PCV	Southern Africa	Malawi	Northern	Karonga	2009	F	24	Nasopharyngeal swab	Carriage
GPS_MW_2520	15531_2#40	2086047	16F	99_unknown	16X	9568	33	NVT	pre-PCV	Southern Africa	Malawi	Northern	Karonga	2009	F	26	Nasopharyngeal swab	Carriage
GPS_MW_155012	15531_2#44	2159932	16F	No data	16X	5326	114	NVT	Post-PCV13	Southern Africa	Malawi	Northern	Karonga	2014	F	0	Nasopharyngeal swab	Carriage
GPS_MW_B21977	15531_2#67	2070600	16F	No data	16X	12258	114	NVT	pre-PCV	Southern Africa	Malawi	Southern	Blantyre	2010	M	46	CSF	Invasive
GPS_GM_0943	15531_4#68	2084642	16F	No data	16X	917	80	NVT	Intro-PCV7	West Africa	The Gambia	Western Region	Sibanor	2009	M		Nasopharyngeal swab	Carriage
GPS_GM_0952	15531_4#73	2085163	16F	No data	16X	917	80	NVT	Intro-PCV7	West Africa	The Gambia	Western Region	Sibanor	2009	M		Nasopharyngeal swab	Carriage
GPS_GM_1065	15531_5#84	2140664	16F	No data	16X	3407	103	NVT	Intro-PCV7	West Africa	The Gambia	Upper river Region	Basse	2009	F	5.71389	Nasopharyngeal swab	Carriage
GPS_GM_1101	15531_6#15	2176332	16F	No data	16X	3407	103	NVT	Post-PCV13	West Africa	The Gambia	Upper River Region	Basse	2013	M		Blood	Invasive
GPS_GM_1085	15531_6#6	2101408	16F	No data	16X	10908	103	NVT	Intro-PCV7	West Africa	The Gambia	Upper river Region	Basse	2009	F	6.93771	Nasopharyngeal swab	Carriage
GPS_ZA_carriage_SP75	15731_8#23	2093721	16F	16F	16X	4088	33	NVT	Intro-PCV7	Southern Africa	South Africa	Agincourt		2009	F	1	Nasopharyngeal swab	Carriage
GPS_ZA_carriage_SP25	15731_8#3	2079021	16F	16F	16X	10548	33	NVT	Intro-PCV7	Southern Africa	South Africa	Agincourt		2009	F	5	Nasopharyngeal swab	Carriage
GPS_ZA_carriage_SP54	15731_8#45	2080858	16F	16F	16X	12592	33	NVT	Intro-PCV7	Southern Africa	South Africa	Agincourt		2009	F	5	Nasopharyngeal swab	Carriage
GPS_ZA_carriage_SP24	15731_8#90	2078782	16F	16F	16X	10548	33	NVT	Intro-PCV7	Southern Africa	South Africa	Agincourt		2009	M	5	Nasopharyngeal swab	Carriage
GPS_ZA_carriage_SP211	15841_1#66	2084405	16F	16F	16X	5072	33	NVT	Intro-PCV7	Southern Africa	South Africa	Agincourt		2009	F	6	Nasopharyngeal swab	Carriage
GPS_ZA_carriage_SP212	15841_1#74	2083110	16F	16F	16X	5072	33	NVT	Intro-PCV7	Southern Africa	South Africa	Agincourt		2009	M	1	Nasopharyngeal swab	Carriage
GPS_ZA_carriage_SP596	15841_2#11	2090846	16F	16F	16X	10543	33	NVT	Intro-PCV13	Southern Africa	South Africa	Agincourt		2011	F	10	Nasopharyngeal swab	Carriage
GPS_ZA_carriage_SP573	15841_2#17	2119753	16F	16F	16X	10651	33	NVT	Intro-PCV13	Southern Africa	South Africa	Agincourt		2011	F	20	Nasopharyngeal swab	Carriage
GPS_ZA_carriage_SP597	15841_2#19	2091771	16F	16F	16X	10543	33	NVT	Intro-PCV13	Southern Africa	South Africa	Agincourt		2011	M	1	Nasopharyngeal swab	Carriage
GPS_ZA_carriage_SP665	15841_2#88	2093570	16F	16F	16X	5326	114	NVT	Intro-PCV13	Southern Africa	South Africa	Agincourt		2011	M	1	Nasopharyngeal swab	Carriage
GPS_ZA_carriage_SP715	15841_3#13	2082425	16F	16F	16X	10670	33	NVT	Intro-PCV13	Southern Africa	South Africa	Agincourt		2011	M		Nasopharyngeal swab	Carriage
GPS_ZA_carriage_SP728	15841_3#22	2084167	16F	16F	16X	5072	33	NVT	Intro-PCV13	Southern Africa	South Africa	Agincourt		2011	F	2	Nasopharyngeal swab	Carriage
GPS_ZA_carriage_SP690	15841_3#3	2121795	16F	16F	16X	10667	33	NVT	Intro-PCV13	Southern Africa	South Africa	Agincourt		2011	F	10	Nasopharyngeal swab	Carriage
GPS_ZA_carriage_SP671	15841_3#41	2130453	16F	16F	16X	5072	33	NVT	Intro-PCV13	Southern Africa	South Africa	Agincourt		2011	M	4	Nasopharyngeal swab	Carriage
GPS_ZA_carriage_SP695	15841_3#43	2123665	16F	16F	16X	10548	33	NVT	Intro-PCV13	Southern Africa	South Africa	Agincourt		2011	F	1	Nasopharyngeal swab	Carriage
GPS_ZA_carriage_SP743	15841_3#47	2135372	16F	16F	16X	5326	114	NVT	Intro-PCV13	Southern Africa	South Africa	Agincourt		2011	M	1	Nasopharyngeal swab	Carriage
GPS_ZA_carriage_SP710	15841_3#68	2146816	16F	16F	16X	5326	114	NVT	Intro-PCV13	Southern Africa	South Africa	Agincourt		2011	M	1	Nasopharyngeal swab	Carriage
GPS_ZA_carriage_SP699	15841_3#75	2132526	16F	16F	16X	4088	33	NVT	Intro-PCV13	Southern Africa	South Africa	Agincourt		2011	M	2	Nasopharyngeal swab	Carriage
GPS_ZA_carriage_SP735	15841_3#78	2088421	16F	16F	16X	10543	33	NVT	Intro-PCV13	Southern Africa	South Africa	Agincourt		2011	F	1	Nasopharyngeal swab	Carriage
GPS_ZA_carriage_SP799	15841_4#20	2095174	16F	16F	16X	10950	33	NVT	Intro-PCV13	Southern Africa	South Africa	Agincourt		2011	F	5	Nasopharyngeal swab	Carriage
GPS_ZA_carriage_SP812	15841_4#29	2169856	16F	16F	16X	4088	33	NVT	Intro-PCV13	Southern Africa	South Africa	Agincourt		2011	F	9	Nasopharyngeal swab	Carriage
GPS_ZA_carriage_SP826	15841_4#46	2127382	16F	16F	16X	10635	33	NVT	Post-PCV13	Southern Africa	South Africa	Agincourt		2013	F	1	Nasopharyngeal swab	Carriage
GPS_ZA_carriage_SP769	15841_4#65	2146782	16F	16F	16X	10543	33	NVT	Intro-PCV13	Southern Africa	South Africa	Agincourt		2011	F	1	Nasopharyngeal swab	Carriage
GPS_ZA_carriage_SP841	15841_4#71	2090289	16F	16F	16X	10543	33	NVT	Post-PCV13	Southern Africa	South Africa	Agincourt		2013	M	4	Nasopharyngeal swab	Carriage
GPS_ZA_carriage_SP853	15841_4#72	2189492	16F	16F	16X	9815	207	NVT	Post-PCV13	Southern Africa	South Africa	Agincourt		2013	F		Nasopharyngeal swab	Carriage
GPS_ZA_carriage_SP322	15841_5#4	2092080	16F	16F	16X	10543	33	NVT	Intro-PCV13	Southern Africa	South Africa	Agincourt		2011	F	1	Nasopharyngeal swab	Carriage
GPS_ZA_carriage_SP364	15841_5#55	2110901	16F	16A	16X	5072	33	NVT	Intro-PCV13	Southern Africa	South Africa	Agincourt		2011	F	3	Nasopharyngeal swab	Carriage
GPS_ZA_carriage_SP503	15873_1#27	2105106	16F	16F	16X	4088	33	NVT	Intro-PCV13	Southern Africa	South Africa	Agincourt		2011	M	4	Nasopharyngeal swab	Carriage
GPS_ZA_carriage_SP565	15873_1#48	2090011	16F	16F	16X	10543	33	NVT	Intro-PCV13	Southern Africa	South Africa	Agincourt		2011	M	14	Nasopharyngeal swab	Carriage
GPS_ZA_carriage_SP495	15873_1#58	2089997	16F	16F	16X	10651	33	NVT	Intro-PCV13	Southern Africa	South Africa	Agincourt		2011	M	1	Nasopharyngeal swab	Carriage
GPS_ZA_carriage_SP532	15873_1#69	2082062	16F	16F	16X	5072	33	NVT	Intro-PCV13	Southern Africa	South Africa	Agincourt		2011	M	1	Nasopharyngeal swab	Carriage
GPS_ZA_carriage_SP544	15873_1#70	2055790	16F	11A	16X	5072	33	NVT	Intro-PCV7	Southern Africa	South Africa	Agincourt		2009	M	8	Nasopharyngeal swab	Carriage
GPS_GM_1275	15873_2#40	2254998	16F	No data	16X	3407	103	NVT	Intro-PCV7	West Africa	The Gambia	Western Region	Sibanor	2009	M		Nasopharyngeal swab	Carriage
GPS_GM_1295	15873_2#58	2074732	16F	No data	16X	8949	274	NVT	pre-PCV	West Africa	The Gambia	Western Region	Banjul	2007	M	29	Blood	Invasive
GPS_GM_1344	15873_3#31	2132355	16F	No data	16X	3407	103	NVT	Intro-PCV7	West Africa	The Gambia	Western Region	Sibanor	2009	F		Nasopharyngeal swab	Carriage
GPS_GM_1354	15873_3#39	2104321	16F	No data	16X	3407	103	NVT	Post-PCV7	West Africa	The Gambia	Western Region	Sibanor	2010	M		Nasopharyngeal swab	Carriage
GPS_GM_1418	15873_4#10	2108070	16F	No data	16X	3407	626	NVT	Post-PCV13	West Africa	The Gambia	Western Region	Sibanor	2013	F		Nasopharyngeal swab	Carriage
GPS_GM_1419	15873_4#11	2108515	16F	No data	16X	3407	626	NVT	Post-PCV13	West Africa	The Gambia	Western Region	Sibanor	2013	F		Nasopharyngeal swab	Carriage
GPS_GM_1407	15873_4#2	2131247	16F	No data	16X	3407	103	NVT	Intro-PCV7	West Africa	The Gambia	Western Region	Sibanor	2009	M		Nasopharyngeal swab	Carriage
GPS_GM_1472	15873_4#44	2127589	16F	No data	16X	12288	434	NVT	Post-PCV13	West Africa	The Gambia	Western Region	Sibanor	2013	F		Nasopharyngeal swab	Carriage
GPS_GM_1473	15873_5#61	2096849	16F	No data	16X	3407	103	NVT	Post-PCV13	West Africa	The Gambia	Western Region	Sibanor	2013	F		Nasopharyngeal swab	Carriage
GPS_GM_1524	15873_5#77	2131225	16F	No data	16X	3407	103	NVT	Intro-PCV7	West Africa	The Gambia	Western Region	Sibanor	2009	M		Nasopharyngeal swab	Carriage
GPS_GM_1533	15873_5#86	2132474	16F	No data	16X	3407	103	NVT	pre-PCV	West Africa	The Gambia	Western Region	Sibanor	2008	M		Nasopharyngeal swab	Carriage
GPS_ZA_carriage_SP892	15995_1#100	2080173	16F	34	16X	10548	33	NVT	Post-PCV13	Southern Africa	South Africa	Agincourt		2013	F	1	Nasopharyngeal swab	Carriage
GPS_ZA_carriage_SP906	15995_1#117	2066096	16F	16F	16X	4088	33	NVT	Post-PCV13	Southern Africa	South Africa	Agincourt		2013	F	1	Nasopharyngeal swab	Carriage
GPS_ZA_carriage_SP946	15995_1#152	2087291	16F	16F	16X	10543	33	NVT	Post-PCV13	Southern Africa	South Africa	Agincourt		2013	M	1	Nasopharyngeal swab	Carriage
GPS_ZA_carriage_SP947	15995_1#160	2085686	16F	16F	16X	10543	33	NVT	Post-PCV13	Southern Africa	South Africa	Agincourt		2013	M	14	Nasopharyngeal swab	Carriage
GPS_ZA_carriage_SP912	15995_1#165	2072565	16F	16F	16X	10981	33	NVT	Post-PCV13	Southern Africa	South Africa	Agincourt		2013	M		Nasopharyngeal swab	Carriage
GPS_ZA_carriage_SP948	15995_1#168	2088365	16F	16F	16X	10543	33	NVT	Post-PCV13	Southern Africa	South Africa	Agincourt		2013	M		Nasopharyngeal swab	Carriage
GPS_ZA_carriage_SP877	15995_1#170	2082254	16F	16F	16X	10670	33	NVT	Post-PCV13	Southern Africa	South Africa	Agincourt		2013	M	10	Nasopharyngeal swab	Carriage
GPS_ZA_carriage_SP890	15995_1#179	2127993	16F	16F	16X	10635	33	NVT	Post-PCV13	Southern Africa	South Africa	Agincourt		2013	F	10	Nasopharyngeal swab	Carriage
GPS_ZA_carriage_SP147	15995_1#29	2131825	16F	16F	16X	5072	33	NVT	Intro-PCV7	Southern Africa	South Africa	Agincourt		2009	F	6	Nasopharyngeal swab	Carriage
GPS_ZA_carriage_SP150	15995_1#53	2079991	16F	16F	16X	10548	33	NVT	Intro-PCV7	Southern Africa	South Africa	Agincourt		2009	F	64	Nasopharyngeal swab	Carriage
GPS_ZA_carriage_SP166	15995_1#86	2089535	16F	16F	16X	5072	33	NVT	Intro-PCV7	Southern Africa	South Africa	Agincourt		2009	F	25	Nasopharyngeal swab	Carriage
GPS_ZA_carriage_SP1049	15995_2#121	2194125	16F	16F	16X	9815	207	NVT	Post-PCV13	Southern Africa	South Africa	Agincourt		2013	F	9	Nasopharyngeal swab	Carriage
GPS_ZA_carriage_SP1085	15995_2#124	2092459	16F	16F	16X	5072	33	NVT	Post-PCV13	Southern Africa	South Africa	Agincourt		2013	M	1	Nasopharyngeal swab	Carriage
GPS_ZA_carriage_SP1053	15995_2#153	2063792	16F	16F	16X	4088	33	NVT	Post-PCV13	Southern Africa	South Africa	Agincourt		2013	F	2	Nasopharyngeal swab	Carriage
GPS_ZA_carriage_SP953	15995_2#17	2170318	16F	16F	16X	8827	114	NVT	Post-PCV13	Southern Africa	South Africa	Agincourt		2013	F		Nasopharyngeal swab	Carriage
GPS_ZA_carriage_SP965	15995_2#18	2059757	16F	16F	16X	7888	33	NVT	Post-PCV13	Southern Africa	South Africa	Agincourt		2013	F	1	Nasopharyngeal swab	Carriage
GPS_ZA_carriage_SP966	15995_2#26	2078704	16F	16F	16X	5072	33	NVT	Post-PCV13	Southern Africa	South Africa	Agincourt		2013	M	1	Nasopharyngeal swab	Carriage
GPS_ZA_carriage_SP957	15995_2#49	2105780	16F	16F	16X	4088	33	NVT	Post-PCV13	Southern Africa	South Africa	Agincourt		2013	M	1	Nasopharyngeal swab	Carriage
GPS_ZA_carriage_SP1020	15995_2#78	2123424	16F	16F	16X	4088	33	NVT	Post-PCV13	Southern Africa	South Africa	Agincourt		2013	M	5	Nasopharyngeal swab	Carriage
GPS_ZA_carriage_SP974	15995_2#90	2060068	16F	16F	16X	7888	33	NVT	Post-PCV13	Southern Africa	South Africa	Agincourt		2013	F	28	Nasopharyngeal swab	Carriage
GPS_ZA_carriage_SP998	15995_2#92	2092092	16F	16F	16X	4088	33	NVT	Post-PCV13	Southern Africa	South Africa	Agincourt		2013	F	3	Nasopharyngeal swab	Carriage
GPS_GM_1569	16399_5#18	2138054	16F	16F	16X	3407	103	NVT	Post-PCV13	West Africa	The Gambia	Upper River Region	Basse	2014	F	2.33	Blood	Invasive
GPS_GM_1732	16399_5#41	2181425	16F	No data	16X	3407	103	NVT	Intro-PCV7	West Africa	The Gambia	Western Region	Sibanor	2009	M		Nasopharyngeal swab	Carriage
GPS_GM_1621	16399_6#24	2181540	16F	No data	16X	3407	103	NVT	pre-PCV	West Africa	The Gambia	Western Region	Sibanor	2008	F		Nasopharyngeal swab	Carriage
GPS_GM_1627	16399_6#30	2084197	16F	No data	16X	3407	103	NVT	Intro-PCV7	West Africa	The Gambia	Western Region	Sibanor	2009	M		Nasopharyngeal swab	Carriage
GPS_GM_1692	16399_7#10	2077155	16F	No data	16X	8949	274	NVT	Intro-PCV7	West Africa	The Gambia	Western Region	Sibanor	2009	M		Nasopharyngeal swab	Carriage
GPS_GM_1718	16399_7#34	2183881	16F	No data	16X	3407	103	NVT	Intro-PCV7	West Africa	The Gambia	Western Region	Sibanor	2009	M		Nasopharyngeal swab	Carriage
GPS_GM_1809	16453_2#37	2125787	16F	No data	16X	8949	274	NVT	Intro-PCV7	West Africa	The Gambia	Western Region	Sibanor	2009	M		Nasopharyngeal swab	Carriage
GPS_ZA_carriage_SP1169	17059_6#29	2099478	16F	16F	16X	10667	33	NVT	Post-PCV13	Southern Africa	South Africa	Agincourt		2013	M	1	Nasopharyngeal swab	Carriage
GPS_ZA_carriage_SP1177	17059_6#37	2108256	16F	16F	16X	5072	33	NVT	Post-PCV13	Southern Africa	South Africa	Agincourt		2013	M	4	Nasopharyngeal swab	Carriage
GPS_ZA_carriage_SP1180	17059_6#40	2073898	16F	16F	16X	11055	33	NVT	Post-PCV13	Southern Africa	South Africa	Soweto		2012	F	1	Nasopharyngeal swab	Carriage
GPS_ZA_carriage_SP1185	17059_6#45	2108741	16F	16F	16X	5072	33	NVT	Post-PCV13	Southern Africa	South Africa	Agincourt		2013	M	2	Nasopharyngeal swab	Carriage
GPS_ZA_carriage_SP1216	17059_6#76	2134078	16F	16F	16X	4088	33	NVT	Post-PCV13	Southern Africa	South Africa	Agincourt		2013	M	2	Nasopharyngeal swab	Carriage
GPS_ZA_carriage_SP1227	17059_6#87	2102827	16F	17F	16X	10543	33	NVT	Post-PCV13	Southern Africa	South Africa	Soweto		2012	M	4	Nasopharyngeal swab	Carriage
GPS_ZA_carriage_SP1250	17059_7#16	2172175	16F	16F	16X	9815	207	NVT	Post-PCV13	Southern Africa	South Africa	Soweto		2012	F	32	Nasopharyngeal swab	Carriage
GPS_ZA_carriage_SP1253	17059_7#19	2069601	16F	13	16X	10592	33	NVT	Post-PCV13	Southern Africa	South Africa	Soweto		2012	F	4	Nasopharyngeal swab	Carriage
GPS_ZA_carriage_SP1259	17059_7#25	2079731	16F	16F	16X	7888	33	NVT	Post-PCV13	Southern Africa	South Africa	Soweto		2012	M	1	Nasopharyngeal swab	Carriage
GPS_ZA_carriage_SP1271	17059_7#37	2110159	16F	16F	16X	10543	33	NVT	Post-PCV13	Southern Africa	South Africa	Soweto		2012	F	36	Nasopharyngeal swab	Carriage
GPS_ZA_carriage_SP1309	17059_7#75	2110064	16F	16F	16X	5326	114	NVT	Post-PCV13	Southern Africa	South Africa	Soweto		2012	F	3	Nasopharyngeal swab	Carriage
GPS_ZA_carriage_SP1393	17059_8#65	2112008	16F	16F	16X	4088	33	NVT	Post-PCV13	Southern Africa	South Africa	Soweto		2012	F	19	Nasopharyngeal swab	Carriage
GPS_ZA_carriage_SP1403	17059_8#75	2247445	16F	16F	16X	11723	207	NVT	Post-PCV13	Southern Africa	South Africa	Soweto		2012	M	1	Nasopharyngeal swab	Carriage
GPS_ZA_carriage_SP1406	17059_8#78	2102170	16F	16F	16X	10543	33	NVT	Post-PCV13	Southern Africa	South Africa	Soweto		2012	F	22	Nasopharyngeal swab	Carriage
GPS_ZA_carriage_SP1412	17059_8#84	2096068	16F	16F	16X	11068	505	NVT	Post-PCV13	Southern Africa	South Africa	Soweto		2012	F	7	Nasopharyngeal swab	Carriage
GPS_ZA_carriage_SP1911	17138_3#10	2070799	16F	16	16X	10592	33	NVT	Post-PCV13	Southern Africa	South Africa	Soweto		2012	F	1	Nasopharyngeal swab	Carriage
GPS_ZA_carriage_SP1914	17138_3#18	2105116	16F	16F	16X	11072	33	NVT	Post-PCV13	Southern Africa	South Africa	Soweto		2012	F	5	Nasopharyngeal swab	Carriage
GPS_ZA_carriage_SP1921	17138_3#26	2114818	16F	16F	16X	5326	114	NVT	Post-PCV13	Southern Africa	South Africa	Soweto		2012	F	3	Nasopharyngeal swab	Carriage
GPS_ZA_carriage_SP1929	17138_3#35	2081048	16F	16F	16X	7888	33	NVT	Post-PCV13	Southern Africa	South Africa	Soweto		2012	M	4	Nasopharyngeal swab	Carriage
GPS_ZA_3046	17138_3#4	2075140	16F	16F	16X	10592	33	NVT	Post-PCV13	Southern Africa	South Africa	Eastern Cape		2014	F	29	CSF	Invasive
GPS_ZA_carriage_SP1994	17138_4#20	2085929	16F	16F	16X	11771	33	NVT	Post-PCV13	Southern Africa	South Africa	Soweto		2012	F		Nasopharyngeal swab	Carriage
GPS_ZA_carriage_SP1999	17138_4#27	2197909	16F	16F	16X	11080	33	NVT	Post-PCV13	Southern Africa	South Africa	Soweto		2012	F		Nasopharyngeal swab	Carriage
GPS_ZA_carriage_SP2014	17138_4#43	2068037	16F	16F	16X	10543	33	NVT	Post-PCV13	Southern Africa	South Africa	Soweto		2012	F	6	Nasopharyngeal swab	Carriage
GPS_ZA_carriage_SP2017	17138_4#47	2130754	16F	16F	16X	4088	33	NVT	Post-PCV13	Southern Africa	South Africa	Soweto		2012	F		Nasopharyngeal swab	Carriage
GPS_ZA_carriage_SP2034	17138_4#67	2116215	16F	16F	16X	10543	33	NVT	Post-PCV13	Southern Africa	South Africa	Soweto		2012	M	8	Nasopharyngeal swab	Carriage
GPS_ZA_carriage_SP2053	17138_4#90	2083505	16F	16F	16X	7888	33	NVT	Post-PCV13	Southern Africa	South Africa	Soweto		2012	M		Nasopharyngeal swab	Carriage
GPS_ZA_carriage_SP1559	17150_4#43	2210349	16F	16F	16X	11723	207	NVT	Post-PCV7	Southern Africa	South Africa	Soweto		2010	F	44	Nasopharyngeal swab	Carriage
GPS_ZA_carriage_SP1566	17150_4#50	2141183	16F	16F	16X	11089	33	NVT	Post-PCV7	Southern Africa	South Africa	Soweto		2010	F	28	Nasopharyngeal swab	Carriage
GPS_ZA_carriage_SP1571	17150_4#55	2107524	16F	16F	16X	10543	33	NVT	Post-PCV7	Southern Africa	South Africa	Soweto		2010	M		Nasopharyngeal swab	Carriage
GPS_ZA_carriage_SP1575	17150_4#59	2104577	16F	16F	16X	11090	33	NVT	Post-PCV7	Southern Africa	South Africa	Soweto		2010	M	1	Nasopharyngeal swab	Carriage
GPS_ZA_carriage_SP1602	17150_4#86	2129325	16F	16F	16X	5326	114	NVT	Post-PCV7	Southern Africa	South Africa	Soweto		2010	M		Nasopharyngeal swab	Carriage
GPS_ZA_carriage_SP1525	17150_4#9	2111957	16F	16F	16X	4088	33	NVT	Post-PCV7	Southern Africa	South Africa	Soweto		2010	M		Nasopharyngeal swab	Carriage
GPS_ZA_carriage_SP1812	17150_5#18	2123260	16F	16F	16X	5326	114	NVT	Post-PCV7	Southern Africa	South Africa	Soweto		2010	F	7	Nasopharyngeal swab	Carriage
GPS_ZA_carriage_SP1817	17150_5#23	2106308	16F	16F	16X	10543	33	NVT	Post-PCV13	Southern Africa	South Africa	Agincourt		2013	F	31	Nasopharyngeal swab	Carriage
GPS_ZA_carriage_SP1799	17150_5#3	2088530	16F	19F	16X	11772	33	NVT	Post-PCV7	Southern Africa	South Africa	Soweto		2010	F	28	Nasopharyngeal swab	Carriage
GPS_ZA_carriage_SP1823	17150_5#31	2106359	16F	16F	16X	10543	33	NVT	Post-PCV13	Southern Africa	South Africa	Agincourt		2013	M	3	Nasopharyngeal swab	Carriage
GPS_ZA_carriage_SP1851	17150_5#73	2106165	16F	16F	16X	10543	33	NVT	Post-PCV13	Southern Africa	South Africa	Agincourt		2013	F	4	Nasopharyngeal swab	Carriage
GPS_ZA_carriage_SP1856	17150_5#78	2150427	16F	16F	16X	4088	33	NVT	Post-PCV7	Southern Africa	South Africa	Soweto		2010	M		Nasopharyngeal swab	Carriage
GPS_ZA_2992	17150_6#18	2083113	16F	16F	16X	12137	33	NVT	Post-PCV13	Southern Africa	South Africa	Gauteng		2014	M	2	Blood	Invasive
GPS_ZA_2977	17150_6#3	2070754	16F	16F	16X	11090	33	NVT	Post-PCV13	Southern Africa	South Africa	Gauteng		2014	F		Blood	Invasive
GPS_ZA_2978	17150_6#4	2069857	16F	16F	16X	7888	33	NVT	Post-PCV13	Southern Africa	South Africa	Gauteng		2014	M	5	Blood	Invasive
GPS_ZA_carriage_SP1441	17175_4#16	2071046	16F	19F	16X	11107	33	NVT	Post-PCV13	Southern Africa	South Africa	Soweto		2013	M		Nasopharyngeal swab	Carriage
GPS_ZA_carriage_SP1446	17175_4#21	2111525	16F	16F	16X	4088	33	NVT	Post-PCV13	Southern Africa	South Africa	Soweto		2012	M	2	Nasopharyngeal swab	Carriage
GPS_ZA_carriage_SP1510	17175_4#85	2111647	16F	16F	16X	4088	33	NVT	Post-PCV13	Southern Africa	South Africa	Soweto		2012	F		Nasopharyngeal swab	Carriage
GPS_ZA_carriage_SP1633	17175_5#22	2062692	16F	16F	16X	4088	33	NVT	Post-PCV7	Southern Africa	South Africa	Soweto		2010	F	27	Nasopharyngeal swab	Carriage
GPS_ZA_carriage_SP1634	17175_5#23	2156751	16F	16F	16X	11111	33	NVT	Post-PCV7	Southern Africa	South Africa	Soweto		2010	F	30	Nasopharyngeal swab	Carriage
GPS_ZA_carriage_SP1645	17175_5#34	2097768	16F	16F	16X	4088	33	NVT	Post-PCV7	Southern Africa	South Africa	Soweto		2010	M	1	Nasopharyngeal swab	Carriage
GPS_ZA_carriage_SP1657	17175_5#45	2091141	16F	16F	16X	11113	33	NVT	Post-PCV7	Southern Africa	South Africa	Soweto		2010	F	6	Nasopharyngeal swab	Carriage
GPS_ZA_carriage_SP1673	17175_5#61	2089849	16F	16F	16X	11113	33	NVT	Post-PCV7	Southern Africa	South Africa	Soweto		2010	F	34	Nasopharyngeal swab	Carriage
GPS_ZA_carriage_SP1617	17175_5#7	2172955	16F	16F	16X	9815	207	NVT	Post-PCV7	Southern Africa	South Africa	Soweto		2010	M	2	Nasopharyngeal swab	Carriage
GPS_ZA_carriage_SP1685	17175_5#73	2106942	16F	16F	16X	5326	114	NVT	Post-PCV7	Southern Africa	South Africa	Soweto		2010	M	3	Nasopharyngeal swab	Carriage
GPS_ZA_carriage_SP1719	17175_6#16	2214825	16F	16F	16X	4088	33	NVT	Post-PCV7	Southern Africa	South Africa	Soweto		2010	F	3	Nasopharyngeal swab	Carriage
GPS_ZA_carriage_SP1720	17175_6#17	2250010	16F	16F	16X	9815	207	NVT	Post-PCV7	Southern Africa	South Africa	Soweto		2010	M		Nasopharyngeal swab	Carriage
GPS_ZA_carriage_SP1739	17175_6#36	2074661	16F	16F	16X	9568	33	NVT	Post-PCV7	Southern Africa	South Africa	Soweto		2010	M	3	Nasopharyngeal swab	Carriage
GPS_ZA_carriage_SP1744	17175_6#41	2127748	16F	16F	16X	4088	33	NVT	Post-PCV7	Southern Africa	South Africa	Soweto		2010	F	3	Nasopharyngeal swab	Carriage
GPS_ZA_carriage_SP1750	17175_6#47	2062030	16F	16F	16X	11771	33	NVT	Post-PCV7	Southern Africa	South Africa	Soweto		2010	M		Nasopharyngeal swab	Carriage
GPS_ZA_carriage_SP1780	17175_6#75	2228847	16F	16F	16X	12143	33	NVT	Post-PCV7	Southern Africa	South Africa	Soweto		2010	M	2	Nasopharyngeal swab	Carriage
GPS_ZA_carriage_SP1788	17175_6#83	2071983	16F	16F	16X	11090	33	NVT	Post-PCV7	Southern Africa	South Africa	Soweto		2010	F		Nasopharyngeal swab	Carriage
GPS_ZA_carriage_SP1790	17175_6#85	2092634	16F	16F	16X	10548	33	NVT	Post-PCV7	Southern Africa	South Africa	Soweto		2010	F	30	Nasopharyngeal swab	Carriage
GPS_ZA_carriage_SP1875	17175_7#12	2106200	16F	16F	16X	10543	33	NVT	Post-PCV13	Southern Africa	South Africa	Agincourt		2013	F	3	Nasopharyngeal swab	Carriage
GPS_ZA_2809	17175_7#13	2086386	16F	16F	16X	11772	33	NVT	Post-PCV13	Southern Africa	South Africa	Free State		2014	M	1	Blood	Invasive
GPS_ZA_carriage_SP1877	17175_7#27	2079392	16F	16F	16X	4088	33	NVT	Post-PCV13	Southern Africa	South Africa	Agincourt		2013	F	3	Nasopharyngeal swab	Carriage
GPS_ZA_2841	17175_7#48	2260174	16F	16F	16X	9815	207	NVT	Post-PCV13	Southern Africa	South Africa	Gauteng		2014	F		Blood	Invasive
GPS_ZA_2847	17175_7#54	2088941	16F	16F	16X	10543	33	NVT	Post-PCV13	Southern Africa	South Africa	Gauteng		2014	F	2	Blood	Invasive
GPS_ZA_2899	17175_8#17	2090254	16F	16F	16X	11111	33	NVT	Post-PCV13	Southern Africa	South Africa	Eastern Cape		2014			CSF	Invasive
GPS_ZA_2901	17175_8#19	2137175	16F	16F	16X	5326	114	NVT	Post-PCV13	Southern Africa	South Africa	Gauteng		2014	M		Blood	Invasive
GPS_ZA_2945	17175_8#64	2080685	16F	16F	16X	7888	33	NVT	Post-PCV13	Southern Africa	South Africa	Gauteng		2014	F	1	Blood	Invasive
GPS_ZA_2946	17175_8#65	2213374	16F	No data	16X	9815	207	NVT	Unknown	Southern Africa							Unknown	Unknown
GPS_ZA_2947	17175_8#66	2149990	16F	16F	16X	5072	33	NVT	Post-PCV13	Southern Africa	South Africa	Gauteng		2014	M	53	Blood	Invasive
GPS_ZA_2959	17175_8#78	2176850	16F	16F	16X	5326	114	NVT	Post-PCV13	Southern Africa	South Africa	Gauteng		2014	M	1	Blood	Invasive
GPS_GM_1853	17428_8#127	2097362	16F	No data	16X	3407	103	NVT	Intro-PCV7	West Africa	The Gambia	Western region	Sibanor	2009	F		Nasopharyngeal swab	Carriage
GPS_GM_1854	17428_8#128	2098255	16F	No data	16X	3407	103	NVT	Intro-PCV7	West Africa	The Gambia	Western region	Sibanor	2009	M		Nasopharyngeal swab	Carriage
GPS_GM_1974	17794_7#144	2174894	16F	No data	16X	3407	103	NVT	Post-PCV13	West Africa	The Gambia	Western Region	Sibanor	2013	F		Nasopharyngeal swab	Carriage
GPS_GM_1975	17794_7#145	2115992	16F	No data	16X	3407	103	NVT	Post-PCV13	West Africa	The Gambia	Western Region	Sibanor	2013	F		Nasopharyngeal swab	Carriage
GPS_GM_1990	17794_7#159	2124956	16F	No data	16X	8949	274	NVT	Post-PCV13	West Africa	The Gambia	Western Region	Sibanor	2013	F		Nasopharyngeal swab	Carriage
GPS_GM_1991	17794_7#160	2120266	16F	No data	16X	3407	103	NVT	Post-PCV13	West Africa	The Gambia	Western Region	Sibanor	2013	F		Nasopharyngeal swab	Carriage
GPS_GM_1994	17794_7#163	2088261	16F	No data	16X	8949	274	NVT	Post-PCV13	West Africa	The Gambia	Western region	Bwiam	2013	M	2.96986	Nasopharyngeal swab	Carriage
GPS_GM_1999	17794_7#168	2123895	16F	No data	16X	8949	274	NVT	Post-PCV13	West Africa	The Gambia	Western Region	Sibanor	2013	F		Nasopharyngeal swab	Carriage
GPS_GM_2008	17794_7#177	2200946	16F	No data	16X	3407	103	NVT	Intro-PCV7	West Africa	The Gambia	Western region	Sibanor	2009	F		Nasopharyngeal swab	Carriage
GPS_GM_2095	17794_7#26	2135685	16F	No data	16X	11764	103	NVT	Post-PCV7	West Africa	The Gambia	Western region	Sibanor	2010		7	Nasopharyngeal swab	Carriage
GPS_GM_2129	17794_7#34	2146761	16F	No data	16X	3407	103	NVT	Post-PCV7	West Africa	The Gambia	Western region	Sibanor	2010		3	Nasopharyngeal swab	Carriage
GPS_GM_2019	17794_7#5	2204936	16F	No data	16X	3407	103	NVT	Intro-PCV7	West Africa	The Gambia	Western region	Sibanor	2009	M		Nasopharyngeal swab	Carriage
GPS_GM_2024	17794_7#8	2153977	16F	No data	16X	3407	103	NVT	Intro-PCV7	West Africa	The Gambia	Western region	Sibanor	2009	M		Nasopharyngeal swab	Carriage
GPS_GM_2174	17794_8#115	2080946	16F	No data	16X	8949	274	NVT	Post-PCV13	West Africa	The Gambia	Western Region	Sibanor	2013	M		Nasopharyngeal swab	Carriage
GPS_GM_2111	17794_8#65	2116568	16F	No data	16X	3407	103	NVT	Post-PCV7	West Africa	The Gambia	Western region	Sibanor	2010		5	Nasopharyngeal swab	Carriage
GPS_GM_2127	17794_8#77	2120873	16F	No data	16X	3407	103	NVT	Post-PCV7	West Africa	The Gambia	Western region	Sibanor	2010		7	Nasopharyngeal swab	Carriage
GPS_MW_BND1G7	17870_7#107	2096625	16F	No data	16X	11770	33	NVT	Post-PCV13	Southern Africa	Malawi	Southern	Blantyre	2014	F	2	Nasopharyngeal swab	Carriage
GPS_MW_1255_UNC	17870_7#114	2064864	16F	No data	16X	9568	33	NVT	Post-PCV13	Southern Africa	Malawi	Central	Lilongwe	2013	M	37	CSF	Invasive
GPS_MW_946	17870_7#125	2151417	16F	16F	16X	11770	33	NVT	pre-PCV	Southern Africa	Malawi	Northern	Karonga	2009	M	0	Nasopharyngeal swab	Carriage
GPS_MW_1036	17870_7#157	2140409	16F	16F	16X	11770	33	NVT	pre-PCV	Southern Africa	Malawi	Northern	Karonga	2009	F	3	Nasopharyngeal swab	Carriage
GPS_MW_1200	17870_7#159	2144264	16F	99_unknown	16X	9568	33	NVT	pre-PCV	Southern Africa	Malawi	Northern	Karonga	2009	M	3	Nasopharyngeal swab	Carriage
GPS_MW_2623	17870_7#169	2100731	16F	99_unknown	16X	9568	33	NVT	pre-PCV	Southern Africa	Malawi	Northern	Karonga	2009	M	3	Nasopharyngeal swab	Carriage
GPS_MW_BQN17F	17966_5#22	2097205	16F	No data	16X	9568	33	NVT	Post-PCV13	Southern Africa	Malawi	Southern	Blantyre	2014	F		Nasopharyngeal swab	Carriage
GPS_MW_154266	18456_1#12	2098570	16F	No data	16X	11770	33	NVT	Post-PCV13	Southern Africa	Malawi	Northern	Karonga	2014	M	0	Nasopharyngeal swab	Carriage
GPS_MW_149905	18456_1#32	2106648	16F	No data	16X	5326	114	NVT	Post-PCV13	Southern Africa	Malawi	Northern	Karonga	2014	M	0	Nasopharyngeal swab	Carriage
GPS_MW_150835	18456_1#54	2096325	16F	No data	16X	11770	33	NVT	Post-PCV13	Southern Africa	Malawi	Northern	Karonga	2014	M	6	Nasopharyngeal swab	Carriage
GPS_MW_150836	18456_1#55	2094288	16F	No data	16X	11770	33	NVT	Post-PCV13	Southern Africa	Malawi	Northern	Karonga	2014	M	3	Nasopharyngeal swab	Carriage
GPS_MW_150837	18456_1#56	2096626	16F	No data	16X	11770	33	NVT	Post-PCV13	Southern Africa	Malawi	Northern	Karonga	2014	M	0	Nasopharyngeal swab	Carriage
GPS_MW_152495	18456_1#78	2173247	16F	No data	16X	9568	33	NVT	Post-PCV13	Southern Africa	Malawi	Northern	Karonga	2014	M	0	Nasopharyngeal swab	Carriage
GPS_MW_154115	18456_1#8	2094887	16F	No data	16X	11770	33	NVT	Post-PCV13	Southern Africa	Malawi	Northern	Karonga	2014	M	0	Nasopharyngeal swab	Carriage
GPS_MW_153066	18456_1#84	2104626	16F	No data	16X	9568	33	NVT	Post-PCV13	Southern Africa	Malawi	Northern	Karonga	2014	F	0	Nasopharyngeal swab	Carriage
GPS_GM_2301	19183_3#117	2126964	16F	No data	16X	3407	103	NVT	Post-PCV13	West Africa	The Gambia	Western Region	Sibanor	2013	M		Nasopharyngeal swab	Carriage
GPS_GM_2305	19183_3#121	2097466	16F	No data	16X	8949	274	NVT	Post-PCV13	West Africa	The Gambia	Western Region	Bwiam	2013	F		Nasopharyngeal swab	Carriage
GPS_GM_2306	19183_3#122	2116994	16F	No data	16X	3407	103	NVT	Post-PCV13	West Africa	The Gambia	Western Region	Sibanor	2013	F	35	Nasopharyngeal swab	Carriage
GPS_GM_2307	19183_3#123	2119512	16F	No data	16X	3407	626	NVT	Post-PCV13	West Africa	The Gambia	Western Region	Sibanor	2013	F		Nasopharyngeal swab	Carriage
GPS_GM_2314	19183_3#130	2119045	16F	No data	16X	3407	626	NVT	Post-PCV13	West Africa	The Gambia	Western Region	Sibanor	2013	F	2.8137	Nasopharyngeal swab	Carriage
GPS_GM_2319	19183_3#135	2090639	16F	No data	16X	8949	274	NVT	Post-PCV13	West Africa	The Gambia	Western Region	Sibanor	2013	M		Nasopharyngeal swab	Carriage
GPS_GM_2344	19183_3#160	2193109	16F	No data	16X	3407	103	NVT	Post-PCV13	West Africa	The Gambia	Western Region	Sibanor	2013	M		Nasopharyngeal swab	Carriage
GPS_GM_2360	19183_3#176	2121939	16F	No data	16X	3407	103	NVT	Post-PCV13	West Africa	The Gambia	Western Region	Bwiam	2013	M		Nasopharyngeal swab	Carriage
GPS_GM_2493	19341_1#13	2092772	16F	No data	16X	8949	274	NVT	Post-PCV13	West Africa	The Gambia	Western Region	Bwiam	2013	M	3.11781	Nasopharyngeal swab	Carriage
GPS_GM_2630	19341_1#149	2085391	16F	No data	16X	12195	274	NVT	Post-PCV13	West Africa	The Gambia	KMC	Fajikunda	2013	F		Nasopharyngeal swab	Carriage
GPS_GM_2507	19341_1#27	2108180	16F	No data	16X	3407	103	NVT	Post-PCV13	West Africa	The Gambia	Western Region	Sibanor	2013	F		Nasopharyngeal swab	Carriage
GPS_GM_2508	19341_1#28	2111298	16F	No data	16X	3407	103	NVT	Post-PCV13	West Africa	The Gambia	Western Region	Sibanor	2013	F	24	Nasopharyngeal swab	Carriage
GPS_GM_2517	19341_1#37	2193301	16F	No data	16X	3407	103	NVT	Post-PCV13	West Africa	The Gambia	Western Region	Sibanor	2013	F		Nasopharyngeal swab	Carriage
GPS_GM_2486	19341_1#6	2120059	16F	No data	16X	8949	274	NVT	Post-PCV13	West Africa	The Gambia	Western Region	Sibanor	2013	F		Nasopharyngeal swab	Carriage
GPS_GM_2487	19341_1#7	2087601	16F	No data	16X	12381	274	NVT	Post-PCV13	West Africa	The Gambia	Western Region	Bwiam	2013	F		Nasopharyngeal swab	Carriage
GPS_GM_2554	19341_1#73	2145280	16F	No data	16X	12422	103	NVT	Intro-PCV13	West Africa	The Gambia	Western Region	Sukuta	2011	F		Nasopharyngeal swab	Carriage
GPS_GM_2686	19341_2#21	2092444	16F	No data	16X	8949	274	NVT	Post-PCV13	West Africa	The Gambia	Western Region	Sibanor	2013	F		Nasopharyngeal swab	Carriage
GPS_GM_2412	19646_1#114	2214003	16F	No data	16X	3407	103	NVT	Post-PCV13	West Africa	The Gambia	Western Region	Sibanor	2013	F		Nasopharyngeal swab	Carriage
GPS_GM_2417	19646_1#119	2125496	16F	No data	16X	8949	274	NVT	Post-PCV13	West Africa	The Gambia	Western Region	Sibanor	2013	F		Nasopharyngeal swab	Carriage
GPS_GM_2422	19646_1#124	2119299	16F	No data	16X	3407	626	NVT	Post-PCV13	West Africa	The Gambia	Western Region	Sibanor	2013	F	2.89041	Nasopharyngeal swab	Carriage
GPS_GM_2423	19646_1#125	2180682	16F	No data	16X	3407	103	NVT	Post-PCV13	West Africa	The Gambia	Western Region	Sibanor	2013	F	27	Nasopharyngeal swab	Carriage
GPS_GM_2454	19646_1#156	2200016	16F	No data	16X	3407	103	NVT	Post-PCV13	West Africa	The Gambia	Western Region	Sibanor	2013	M	2.89863	Nasopharyngeal swab	Carriage
GPS_GM_2460	19646_1#162	2120915	16F	No data	16X	8949	274	NVT	Post-PCV13	West Africa	The Gambia	Western Region	Sibanor	2013	F		Nasopharyngeal swab	Carriage
GPS_GM_2465	19646_1#167	2126433	16F	No data	16X	8949	274	NVT	Post-PCV13	West Africa	Cameroon	Center Region	Yaounde	2015			CSF	Invasive
GPS_GM_2395	19646_1#27	2091217	16F	No data	16X	8949	274	NVT	Post-PCV13	West Africa	The Gambia	Western Region	Bwiam	2013	M	3.04658	Nasopharyngeal swab	Carriage
GPS_GM_2396	19646_1#28	2087262	16F	No data	16X	12381	274	NVT	Post-PCV13	West Africa	The Gambia	Western Region	Bwiam	2013	F		Nasopharyngeal swab	Carriage
GPS_GM_2403	19646_1#35	2104908	16F	No data	16X	3407	103	NVT	Post-PCV7	West Africa	The Gambia	Western Region	Sibanor	2010		82	Nasopharyngeal swab	Carriage
GPS_GM_2404	19646_1#36	2141395	16F	No data	16X	3407	103	NVT	Post-PCV7	West Africa	The Gambia	Western Region	Sibanor	2010		2	Nasopharyngeal swab	Carriage
GPS_GM_2877	20402_4#180	2146061	16F	No data	16X	12422	103	NVT	Intro-PCV13	West Africa	The Gambia	Western Region	Sukuta	2011	F		Nasopharyngeal swab	Carriage
GPS_GM_2708	20402_4#22	2185187	16F	No data	16X	3407	103	NVT	Post-PCV13	West Africa	The Gambia	Kanifing Municipal Council	Fajikunda	2014	F	21	Nasopharyngeal swab	Carriage
GPS_GM_2691	20402_4#5	2145867	16F	No data	16X	3407	103	NVT	Unknown	West Africa	West Africa						Unknown	Unknown
GPS_GM_2740	20402_4#54	2083925	16F	No data	16X	12195	274	NVT	Post-PCV13	West Africa	The Gambia	Kanifing Municipal Council	Fajikunda	2014	F		Nasopharyngeal swab	Carriage
GPS_GM_2741	20402_4#55	2082327	16F	No data	16X	12195	274	NVT	Post-PCV13	West Africa	The Gambia	Kanifing Municipal Council	Fajikunda	2014	F		Nasopharyngeal swab	Carriage
GPS_GH_91	21127_1#145	2084184	16F	No data	16X	8949	274	NVT	Post-PCV13	West Africa	Ghana	GREATER ACCRA	ACCRA	2016	M	9	Nasopharyngeal swab	Carriage
GPS_GH_110	21127_1#147	2085718	16F	No data	16X	8949	274	NVT	Post-PCV13	West Africa	Ghana	GREATER ACCRA	ACCRA	2016	M	15	Nasopharyngeal swab	Carriage
GPS_GH_97	21127_1#148	2084910	16F	No data	16X	8949	274	NVT	Post-PCV13	West Africa	Ghana	GREATER ACCRA	ACCRA	2016	F	10	Nasopharyngeal swab	Carriage
GPS_GH_48	21127_1#150	2084052	16F	No data	16X	8949	274	NVT	Post-PCV13	West Africa	Ghana	GREATER ACCRA	ACCRA	2016	M	7	Nasopharyngeal swab	Carriage
GPS_GH_113	21127_1#152	2070723	16F	No data	16X	8949	274	NVT	Post-PCV13	West Africa	Ghana	GREATER ACCRA	ACCRA	2016	F	10	Nasopharyngeal swab	Carriage
GPS_GH_75	21127_1#155	2066252	16F	No data	16X	8949	274	NVT	Post-PCV13	West Africa	Ghana	GREATER ACCRA	ACCRA	2016	M	8	Nasopharyngeal swab	Carriage
GPS_GM_2987	21485_1#104	2117690	16F	No data	16X	8949	274	NVT	Post-PCV13	West Africa	The Gambia	Western Region	Sibanor	2015	M	6.72	Nasopharyngeal swab	Carriage
GPS_GM_2903	21485_1#20	2086042	16F	No data	16X	8949	274	NVT	Post-PCV13	West Africa	The Gambia	Western Region	Sibanor	2015	F	6.97	Nasopharyngeal swab	Carriage
GPS_GM_2908	21485_1#25	2199729	16F	No data	16X	3407	103	NVT	Post-PCV13	West Africa	The Gambia	Western Region	Sibanor	2015	F	6	Nasopharyngeal swab	Carriage
GPS_GM_2923	21485_1#40	2156990	16F	No data	16X	8949~	274	NVT	Post-PCV13	West Africa	The Gambia	Western Region	Sibanor	2015	F	6.84	Nasopharyngeal swab	Carriage
GPS_GM_2940	21485_1#57	2086029	16F	No data	16X	8949	274	NVT	Post-PCV13	West Africa	The Gambia	Western Region	Sibanor	2015	F	6.89	Nasopharyngeal swab	Carriage
GPS_GM_2949	21485_1#66	2118669	16F	No data	16X	3407	103	NVT	Post-PCV13	West Africa	The Gambia	Western Region	Sibanor	2015	F	6.74	Nasopharyngeal swab	Carriage
GPS_GM_2953	21485_1#70	2155881	16F	No data	16X	8949~	274	NVT	Post-PCV13	West Africa	The Gambia	Western Region	Sibanor	2015	F	6.76	Nasopharyngeal swab	Carriage
GPS_GM_2967	21485_1#84	2078562	16F	No data	16X	8949	274	NVT	Post-PCV13	West Africa	The Gambia	Western Region	Sibanor	2015	F	6.93	Nasopharyngeal swab	Carriage
GPS_GM_2968	21485_1#85	2126689	16F	No data	16X	8949	274	NVT	Post-PCV13	West Africa	The Gambia	Western Region	Sibanor	2015	M	6.6	Nasopharyngeal swab	Carriage
GPS_GM_3062	21523_1#12	2117960	16F	No data	16X	3407	103	NVT	Post-PCV13	West Africa	The Gambia	Upper River region	Basse	2015	F	2.17	Blood	Invasive
GPS_GM_3129	21523_1#123	2174165	16F	No data	16X	766~	755	NVT	Intro-PCV7	West Africa	The Gambia	Western Region	Sibanor	2009	M		Nasopharyngeal swab	Carriage
GPS_GM_3156	21523_1#150	2198900	16F	No data	16X	3407	103	NVT	Intro-PCV7	West Africa	The Gambia	Western Region	Sibanor	2009	M		Nasopharyngeal swab	Carriage
GPS_GM_1381_R1	21523_1#23	2111030	16F	No data	16X	8949	274	NVT	Post-PCV13	West Africa	The Gambia	Western Region	Banjul	2014	M		Blood	Invasive
GPS_GM_2464_R1	21523_1#55	2214265	16F	No data	16X	3407	103	NVT	Post-PCV13	West Africa	The Gambia	Western Region	Sibanor	2013	F		Nasopharyngeal swab	Carriage
GPS_GM_0670_R1	21523_1#64	2119199	16F	No data	16X	3407	103	NVT	Intro-PCV7	West Africa	The Gambia	Western Region	Sibanor	2009	F		Nasopharyngeal swab	Carriage
GPS_GM_3087	21523_1#80	2192510	16F	No data	16X	3407	103	NVT	Post-PCV13	West Africa	The Gambia	Western Region	Fajara	2016	M		Blood	Invasive
GPS_GM_3093	21523_1#86	2145709	16F	No data	16X	3407	103	NVT	Intro-PCV7	West Africa	The Gambia	Western Region	Sibanor	2009	M		Nasopharyngeal swab	Carriage
GPS_GM_3101	21523_1#94	2143369	16F	No data	16X	3407	103	NVT	pre-PCV	West Africa	The Gambia	Western Region	Sibanor	2008	M		Nasopharyngeal swab	Carriage
GPS_GM_3188	22276_1#11	2186266	16F	No data	16X	3407	103	NVT	Unknown	West Africa							Unknown	Unknown
GPS_GM_3308	22276_1#145	2088194	16F	No data	16X	8949	274	NVT	Unknown	West Africa							Unknown	Unknown
GPS_GM_3195	22276_1#18	2116553	16F	No data	16X	3407	103	NVT	Unknown	West Africa							Unknown	Unknown
GPS_GM_3200	22276_1#23	2112902	16F	No data	16X	3407	103	NVT	Unknown	West Africa							Unknown	Unknown
GPS_GM_3204	22276_1#27	2182612	16F	No data	16X	3407	103	NVT	Unknown	West Africa							Unknown	Unknown
GPS_GM_3213	22276_1#36	2130979	16F	No data	16X	8949	274	NVT	Unknown	West Africa							Unknown	Unknown
GPS_GM_3238	22276_1#61	2077225	16F	No data	16X	8949	274	NVT	Unknown	West Africa							Unknown	Unknown
GPS_GM_3246	22276_1#69	2121769	16F	No data	16X	8949	274	NVT	Unknown	West Africa							Unknown	Unknown
GPS_GM_3371	22276_3#22	2183734	16F	No data	16X	3407	103	NVT	Unknown	West Africa							Unknown	Unknown
GPS_GM_3373	22276_3#24	2182564	16F	No data	16X	3407	103	NVT	Unknown	West Africa							Unknown	Unknown
5495919_3374513_979	9716_7#30	2134083	16F	06B	16X	9568	33	NVT	pre-PCV	Southern Africa	Malawi	northern	Karonga	2009	F	2.18333	Nasopharyngeal swab	Carriage
5547834_3255187_402	9789_3#46	2111199	16F	No data	16X	5326	114	NVT	pre-PCV	Southern Africa	Malawi	northern	Karonga	2009	F		Nasopharyngeal swab	Carriage
5547848_3325937_748	9789_3#61	2186348	16F	No data	16X	11770	33	NVT	pre-PCV	Southern Africa	Malawi	northern	Karonga	2009	M		Nasopharyngeal swab	Carriage
5550935_3367919_914	9789_3#74	2151421	16F	No data	16X	11770	33	NVT	pre-PCV	Southern Africa	Malawi	northern	Karonga	2009	F		Nasopharyngeal swab	Carriage
5569378_3540113_2624	9789_4#4	2089098	16F	No data	16X	9568	33	NVT	pre-PCV	Southern Africa	Malawi	northern	Karonga	2009	F		Nasopharyngeal swab	Carriage
5552769_3484721_1968	9789_4#40	2129185	16F	No data	16X	9568	33	NVT	pre-PCV	Southern Africa	Malawi	northern	Karonga	2009	F		Nasopharyngeal swab	Carriage
5571455_3709403_4752	9789_4#69	2124636	16F	7	16X	11770	33	NVT	pre-PCV	Southern Africa	Malawi	northern	Karonga	2010	M		Nasopharyngeal swab	Carriage
5446060_3320015_560	9789_5#61	2095743	16F	No data	16X	11770	33	NVT	pre-PCV	Southern Africa	Malawi	northern	Karonga	2009	F	3.48333	Nasopharyngeal swab	Carriage
5468942_3402552_1168	9789_5#65	2091394	16F	No data	16X	9568	33	NVT	pre-PCV	Southern Africa	Malawi	northern	Karonga	2009	F	2.96667	Nasopharyngeal swab	Carriage
5464476_3368119_869	9789_5#77	2129339	16F	16F	16X	11770	33	NVT	pre-PCV	Southern Africa	Malawi	northern	Karonga	2009	F	3.09167	Nasopharyngeal swab	Carriage
5383579_3255364_459	9789_5#78	2179871	16F	No data	16X	5326	114	NVT	pre-PCV	Southern Africa	Malawi	northern	Karonga	2009	M	4.81667	Nasopharyngeal swab	Carriage
GPS_IN_IIT_NP32	22335_8#16	2161978	18A	NVT	18X1	5103	71	NVT	pre-PCV	South Asia	India	WEST BENGAL	KHARAGPUR	2014	M	5	Nasopharyngeal swab	Carriage
ZA_GPS_SP539	12837_4#37	2018828	18C	18A	18X2	10588	142	NVT	pre-PCV	Southern Africa	South Africa	Limpopo		2006	F		Blood	Invasive
GPS_US_PATH3625	14723_2#4	2059771	18C	18A	18X2	6063	454	NVT	pre-PCV	South Asia	Bangladesh			2006	M	1	Blood	Invasive
GPS_IN_P54	20925_3#36	2076818	18C	19f	18X2	9842	85	NVT	pre-PCV	South Asia	India		NEW DELHI	2015	F	1	Blood	Invasive
GPS_PK_055	21242_6#55	2110066	18C	18C/18F/18B/18A	18X2	9842	752	NVT	Post-PCV10	South Asia	Pakistan	Karachi	Karachi	2013			Nasopharyngeal swab	Carriage
GPS_NG_20040449	22027_1#4	2035983	18C	18C	18X2	9842	85	PCV7	Post-PCV10	West Africa	Nigeria	North West	Kano	2015	M		CSF	Invasive
GPS_IN_P104	22335_7#64	2106189	18C	23F	18X2	11346	85	PCV7	pre-PCV	South Asia	India	MAHARASTRA	MUMBAI	2016	M	3	CSF	Invasive
GPS_IN_IIT_NP20	22335_8#23	2099098	18C	18C	18X2	11346	85	PCV7	pre-PCV	South Asia	India	WEST BENGAL	KHARAGPUR	2014	M	4	Nasopharyngeal swab	Carriage
D2310	12290_3#76	2035862	18F	No data	18X3	9536	142	NVT	pre-PCV	Southern Africa	Malawi	Southern	Blantyre	1999			Blood	Invasive
ZA_GPS_SP519	12837_4#17	2039785	18F	18F	18X3	9523	142	NVT	pre-PCV	Southern Africa	South Africa	Gauteng		2005	F	36	Blood	Invasive
ZA_GPS_SP597	12837_5#8	2062786	18F	18C	18X3	8840	142	NVT	pre-PCV	Southern Africa	South Africa	Free State		2006	M		CSF	Invasive
GPS_ZA_1089	13415_7#89	2059330	18F	18F	18X3	12549	142	NVT	Intro-PCV7	Southern Africa	South Africa	Gauteng		2009	M	4	Blood	Invasive
GPS_ZA_1440	14257_1#63	1986447	18F	19A	18X3	8840	142	NVT	pre-PCV	Southern Africa	South Africa	KwaZulu Natal		2008	M	2	Blood	Invasive
GPS_GM_0474	14410_7#41	2080678	18F	18F	18X3	2425	435	NVT	pre-PCV	West Africa	The Gambia	Western Region	Banjul	2003	F	65	CSF	Invasive
GPS_GM_0847	14520_7#44	2135928	18F	No data	18X3	10813	444	NVT	Intro-PCV7	West Africa	The Gambia	Western Region	Sibanor	2009	M		Nasopharyngeal swab	Carriage
GPS_ZA_681	14913_6#62	2065070	18F	18F	18X3	8840	142	NVT	pre-PCV	Southern Africa	South Africa	Gauteng		2006	M		Blood	Invasive
GPS_ZA_2435	14913_7#13	2087144	18F	18F	18X3	8840	142	NVT	Post-PCV13	Southern Africa	South Africa	Northern Cape		2012	F	55	Blood	Invasive
GPS_US_PATH1311	15277_1#32	2015333	18F	18F	18X3	2425	435	NVT	pre-PCV	Western Europe	France			2001			Blood	Invasive
GPS_MW_19013	15531_2#2	2062632	18F	No data	18X3	9523	142	NVT	Unknown	Southern Africa	Malawi	Southern	Blantyre				Nasopharyngeal swab	Carriage
GPS_US_PATH4312	19341_3#154	2158994	18F	18F	18X3	2711	565	NVT	Unknown	East Africa	Ethiopia						Nasopharyngeal swab	Carriage
GPS_BD_10748	20957_7#132	2115567	18F	18F	18X3	2711	565	NVT	pre-PCV	South Asia	Bangladesh			2009	F		CSF	Invasive
GPS_PK_054	21242_6#54	2080148	18F	18C/18F/18B/18A	18X3	2711	565	NVT	Post-PCV10	South Asia	Pakistan	Karachi	Karachi	2013			Nasopharyngeal swab	Carriage
C17490	9789_2#33	2075662	18F	No data	18X3	9523	142	NVT	pre-PCV	Southern Africa	Malawi	Southern	Blantyre	2007	M	3	CSF	Invasive
C20960	9789_2#49	2037439	18F	No data	18X3	9536	142	NVT	pre-PCV	Southern Africa	Malawi	Southern	Blantyre	2009	F	9	CSF	Invasive
PI0154	11658_1#60	2116101	29	35B	29X	2942	659	NVT	Post-PCV13	West Africa	Benin		Cotonou	2011			CSF	Invasive
SA_GPS_SP380	12837_1#73	2105154	29	No data	29X	5483	145	NVT	Unknown	Southern Africa							Unknown	Unknown
ZA_GPS_SP231	12837_5#68	2105227	29	29	29X	5483	145	NVT	pre-PCV	Southern Africa	South Africa	Western Cape		2005	M		Blood/CSF	Invasive
GPS_ZA_650	13414_8#33	2052613	29	29	29X	5483	145	NVT	pre-PCV	Southern Africa	South Africa	KwaZulu Natal		2006	M		Blood	Invasive
GPS_ZA_762	13415_4#50	2064531	29	29	29X	5483	145	NVT	pre-PCV	Southern Africa	South Africa	Gauteng		2007	F	36	Blood	Invasive
GPS_ZA_1392	14257_1#15	2049142	29	29	29X	5483	145	NVT	pre-PCV	Southern Africa	South Africa	KwaZulu Natal		2008	M		Blood/CSF	Invasive
GPS_ZA_1395	14257_1#18	2068496	29	29	29X	5483	145	NVT	pre-PCV	Southern Africa	South Africa	Gauteng		2008	F	1	Blood	Invasive
GPS_GM_0805	14520_7#2	2101511	29	35B	29X	2942	659	NVT	pre-PCV	West Africa	Ghana	Ashanti Region	Kumasi	2011			CSF	Invasive
GPS_ZA_1827	14566_5#70	2052884	29	29	29X	5483	145	NVT	Post-PCV7	Southern Africa	South Africa	KwaZulu Natal		2010	F	4	Blood	Invasive
GPS_ZA_1766	14566_5#9	2103957	29	29	29X	10826	145	NVT	Post-PCV7	Southern Africa	South Africa	Gauteng		2010	M		Blood/CSF	Invasive
GPS_US_PATH509	14673_5#20	2115408	29	29	29X	5483	145	NVT	Unknown	Southern Africa	Mozambique						Blood	Invasive
GPS_US_PATH600	14673_5#88	2095549	29	29	29X	5483	145	NVT	Unknown	Southern Africa	Mozambique						Blood	Invasive
GPS_US_PATH661	14673_6#42	2097347	29	29	29X	5483	145	NVT	Unknown	Southern Africa	Mozambique						Blood	Invasive
GPS_US_PATH743	14673_6#83	2091558	29	29	29X	5483	145	NVT	Unknown	Southern Africa	Mozambique						Blood	Invasive
GPS_ZA_2169	14913_3#32	2100088	29	35B	29X	5483	145	NVT	Intro-PCV13	Southern Africa	South Africa	Gauteng		2011	M	1	Blood	Invasive
GPS_ZA_515	14913_6#79	2044022	29	No data	29X	12244	145	NVT	Unknown	Southern Africa							Unknown	Unknown
GPS_ZA_2716	14913_6#9	2059055	29	8	29X	10860	145	NVT	Post-PCV13	Southern Africa	South Africa	Gauteng		2013	F		Blood/CSF	Invasive
GPS_ZA_2596	14936_4#79	2055489	29	29	29X	5483	145	NVT	Post-PCV13	Southern Africa	South Africa	Gauteng		2013	F		Blood	Invasive
GPS_MW_C1705_R1	14936_5#8	2150897	29	No data	29X	1090	190	NVT	pre-PCV	Southern Africa	Malawi	Southern	Blantyre	2000	F		CSF	Invasive
GPS_MW_1863	15378_2#19	2166574	29	99_unknown	29X	1090	190	NVT	pre-PCV	Southern Africa	Malawi	Northern	Karonga	2009	F	0	Nasopharyngeal swab	Carriage
GPS_MW_320	15378_3#81	2149408	29	35	29X	1090	190	NVT	pre-PCV	Southern Africa	Malawi	Northern	Karonga	2009	F	24	Nasopharyngeal swab	Carriage
GPS_MW_3622	15378_4#18	2137800	29	99_unknown	29X	10888	13	NVT	pre-PCV	Southern Africa	Malawi	Northern	Karonga	2010	F	32	Nasopharyngeal swab	Carriage
GPS_ZA_carriage_SP756	15841_3#56	2060469	29	29	29X	5483	145	NVT	Intro-PCV13	Southern Africa	South Africa	Agincourt		2011	M	7	Nasopharyngeal swab	Carriage
GPS_ZA_carriage_SP302	15841_5#34	2095054	29	29	29X	10956	145	NVT	Intro-PCV7	Southern Africa	South Africa	Agincourt		2009	M	9	Nasopharyngeal swab	Carriage
ZA_GPS_SP515_R1	17138_4#45	2058536	29	29	29X	12244	145	NVT	pre-PCV	Southern Africa	South Africa	Gauteng		2006	M		Blood	Invasive
GPS_MW_BKQ6TY_R1	17870_8#134	2103038	29	No data	29X	12344	145	NVT	Post-PCV13	Southern Africa	Malawi	Southern	Blantyre	2013	M	3	Blood	Invasive
GPS_MW_C14797	17966_5#46	2201469	29	No data	29X	12356	190	NVT	pre-PCV	Southern Africa	Malawi	Southern	Blantyre	2006	M		CSF	Invasive
GPS_MW_BQN1M5	17966_5#9	2112541	29	No data	29X	12164	5	NVT	Post-PCV13	Southern Africa	Malawi	Southern	Blantyre	2015	F		Nasopharyngeal swab	Carriage
GPS_MW_151119	18456_1#62	2073241	29	No data	29X	12329	5	NVT	Post-PCV13	Southern Africa	Malawi	Northern	Karonga	2014	M	6	Nasopharyngeal swab	Carriage
2009212862	11658_8#4	2010459	33F	33F	33X	60	3	NVT	Post-PCV7	North America	USA	California		2009		0	Blood	Invasive
GPS_ZA_1761	14566_5#4	1973196	33F	33F	33X	673	3	NVT	Post-PCV7	Southern Africa	South Africa	North West		2010	M	40	CSF	Invasive
GPS_US_PATH3618	14723_1#92	2051045	33F	33F	33X	6044	236	NVT	pre-PCV	South Asia	Bangladesh			2006	M	1	Blood	Invasive
GPS_US_PATH3655	14723_2#30	2053117	33F	33F	33X	6044	236	NVT	pre-PCV	South Asia	Bangladesh			2009	F	1	Blood	Invasive
GPS_MW_C7253_R1	14936_5#64	2022158	33F	No data	33X	10608	9	NVT	pre-PCV	Southern Africa	Malawi	Southern	Blantyre	2003	M	2	CSF	Invasive
GPS_MW_BQN1D8	15378_4#32	2048025	33F	No data	33X	10608	9	NVT	Post-PCV13	Southern Africa	Malawi	Southern	Blantyre	2014	M		Nasopharyngeal swab	Carriage
GPS_MW_BQN1FT	15378_4#37	2049093	33F	No data	33X	10608	9	NVT	Post-PCV13	Southern Africa	Malawi	Southern	Blantyre	2014	F		Nasopharyngeal swab	Carriage
GPS_MW_19149	15531_2#76	2045969	33F	No data	33X	12260	9	NVT	Unknown	Southern Africa	Malawi	Southern	Blantyre				Nasopharyngeal swab	Carriage
GPS_NP_2047	16288_3#76	2106696	33F	33F	33X	7573	236	NVT	pre-PCV	South Asia	Nepal	Kathmandu Valley	Kathmandu	2012	M	1	Nasopharyngeal swab	Carriage
GPS_NP_1008	16288_7#29	2065543	33F	17F	33X	7538	236	NVT	pre-PCV	South Asia	Nepal	Kahmandu Valley	Kathamndu	2009	F		Nasopharyngeal swab	Carriage
GPS_NP_1013	16288_7#31	2067286	33F	6	33X	7538	236	NVT	pre-PCV	South Asia	Nepal	Kahmandu Valley	Kathamndu	2009	M		Nasopharyngeal swab	Carriage
GPS_NP_1041	16288_7#37	2065702	33F	33F	33X	7538	236	NVT	pre-PCV	South Asia	Nepal	Kahmandu Valley	Kathamndu	2009	M		Nasopharyngeal swab	Carriage
GPS_NP_1281	16288_8#13	2106471	33F	33F	33X	7573	236	NVT	pre-PCV	South Asia	Nepal	Kahmandu Valley	Kathamndu	2009	M	1	Nasopharyngeal swab	Carriage
GPS_NP_6511	16288_8#57	2027874	33F	33F	33X	7538	236	NVT	pre-PCV	South Asia	Nepal	Kathmandu Valley	Kathmandu	2014	F		Nasopharyngeal swab	Carriage
GPS_MW_BHA2WF_R1	17870_8#126	2062958	33F	No data	33X	12260	9	NVT	Post-PCV13	Southern Africa	Malawi	Southern	Blantyre	2013	M	46	Blood	Invasive
GPS_HK_310	19341_2#171	1978337	33F	33F	33X	673	3	NVT	Intro-PCV10	East Asia	China	Hong Kong	Hong Kong	2010		<=5y	Nasopharyngeal swab	Carriage
GPS_IN_P40	20925_3#19	2050026	33F	33B	33X	12815	236	NVT	pre-PCV	South Asia	India		Bangalore	2014	F	4	CSF	Invasive
GPS_IN_P65	20925_3#29	2171466	33F	33b	33X	7573	236	NVT	pre-PCV	South Asia	India		NEW DELHI	2015	F	1	Blood	Invasive
GPS_NZ_SPN11350	21053_8#76	1977167	33F	33F	33X	673	3	NVT	Intro-PCV10	Oceania & Pacific	New Zealand	Gisborne		2011	M		Blood	Invasive
GPS_GM_3037	21485_1#151	2028475	33F	No data	33X	10608~	9	NVT	Post-PCV13	West Africa	Cameroon	Centre region	Yaounde	2015	M		CSF	Invasive
GPS_GM_3076	21523_1#32	2030108	33F	No data	33X	10608~	9	NVT	Post-PCV13	West Africa	Cameroon	Centre region	Yaounde	2015	M		CSF	Invasive
GPS_IL_23574	22027_1#136	1977775	33F	33F	33X	673	3	NVT	Intro-PCV7	Middle East	Israel		Isfiya	2009	M	1.77632	Blood	Invasive
GPS_IL_26736	22841_1#113	1978508	33F	33F	33X	673	3	NVT	Post-PCV13	Middle East	Israel		Afula	2013	M	1.24178	Blood	Invasive
GPS_IL_26764	22841_1#115	1976938	33F	33F	33X	673	3	NVT	Post-PCV13	Middle East	Israel		Beer Sheva	2013	F	0.679825	Blood	Invasive
GPS_IL_27161	22841_2#116	1977576	33F	33F	33X	673	3	NVT	Post-PCV13	Middle East	Israel		Baqa al-Gharbiyye	2013	M	84.9315	Blood	Invasive
GPS_IL_27600	22841_2#99	1976146	33F	33F	33X	673	3	NVT	Post-PCV13	Middle East	Israel		Qalansawe	2014	F	2.33278	Blood	Invasive
GPS_IL_24759	22841_4#4	1975906	33F	33F	33X	673	3	NVT	Post-PCV7	Middle East	Israel		Umm al-Fahm	2010	M	75.9348	Blood	Invasive
GPS_IL_25775	22841_4#52	2000589	33F	33F	33X	673	3	NVT	Post-PCV7	Middle East	Israel		Raanana	2011	F	1.1102	Blood	Invasive
GPS_IL_26186	22841_4#77	1993400	33F	33F	33X	673	3	NVT	Intro-PCV13	Middle East	Israel		Rehovot	2012	F	1.18969	Blood	Invasive
GPS_IL_26655	23164_8#74	1979207	33F	33F	33X	673	3	NVT	Post-PCV13	Middle East	Israel		Jerusalem	2013	F	0.92105	Blood	Invasive
GPS_NP_1196	16288_7#61	1987069	36	36	36X	8150	493	NVT	pre-PCV	South Asia	Nepal	Kahmandu Valley	Kathamndu	2009	M		Nasopharyngeal swab	Carriage
GPS_US_PATH4269	19341_3#137	2095762	36	36	36X	6499	634	NVT	Unknown	East Africa	Ethiopia						Nasopharyngeal swab	Carriage
PI0151	11658_1#67	2294797	9L	09N	9X	4103	684	NVT	pre-PCV	West Africa	Ghana		Kumasi	2011			CSF	Invasive
GPS_US_PATH5479	14723_4#16	2064346	9L	09L	9X	6106	455	NVT	pre-PCV	Southern Africa	Mozambique			2010	M		Blood	Invasive
GPS_ZA_2149	14913_3#12	2129148	9L	9N	9X	11677	17	NVT	pre-PCV	Southern Africa	South Africa	KwaZulu Natal		2008	F		Blood	Invasive
GPS_US_PATH4411	19084_7#4	2197463	9L	19A	9X	989	26	NVT	Unknown	East Africa	Ethiopia						Nasopharyngeal swab	Carriage
GPS_US_PATH4273	19341_3#139	2160454	9L	09L	9X	989	26	NVT	Unknown	East Africa	Ethiopia						Nasopharyngeal swab	Carriage
GPS_US_PATH4387	19341_3#180	2108783	9L	09L	9X	6534	649	NVT	Unknown	East Africa	Ethiopia						Nasopharyngeal swab	Carriage
GPS_US_PATH4398	21053_8#7	2163835	9L	09L	9X	989	26	NVT	pre-PCV	East Africa	Ethiopia			2007			Nasopharyngeal swab	Carriage
GPS_US_PATH4411	21053_8#8	2202528	9L	19A	9X	989	26	NVT	Unknown	East Africa	Ethiopia						Nasopharyngeal swab	Carriage
GPS_NG_AKBSS234	22667_8#38	2237666	9L	9L	9X	b957fd5d3b590e6ec7573fea07360e90	772	NVT	Intro-PCV10	West Africa	Nigeria	North West	Kano	2014	F		Blood	Invasive
